# Supplementary material for: Identification of a Putative Quantitative Trait Gene for Resistance to Obesity in Mice Using Transcriptome Analysis and Causal Inference Tests
Source: PLoS One. 2017 Jan 23;12(1):e0170652. doi: 10.1371/journal.pone.0170652 (PMC5256930; doi:10.1371/journal.pone.0170652)
Supplement: S1 Table — aF, forward primer; R, reverse primer. bPrimerBank database [24]; NA, not aplicable but designed with Primer Express® version 3.0 (Life Technologies, Tokyo). (XLSX) [file pone.0170652.s002.xlsx]

## Sheet: Table S1
S1 Table. List of qPCR primers used in this study.
Name	Directiona	Sequence (5' to 3')	GeneBank Accession	PrimerBank IDb
Ly75	F	GCTCAGGTAATGATCCATTCACC	NM_013825	7305245a1
	R	TTAGTTCCGCTACAGTCCTGG
Pla2r1	F	CCTGATGAAAAGATCGTGGAGAG	NM_008867.2	6679365a1
	R	AAATGAAGAGACAACAGGTGACC
Tank	F	AGACATAGTCTGCGAAGGAACG	NM_001164072.1	6755718a1
	R	ATGCTCTATTGAGTTGCTCACC
Fap	F	TCCAAAGGCTGGGGCTAAGA	NM_007986	NA
	R	CACTGGACACCCATGTGAGC
Ifih1	F	AGATCAACACCTGTGGTAACACC	NM_001164477.1	23956208a1
	R	CTCTAGGGCCTCCACGAACA
Gca	F	GGGGCGTTTGGAAACTTCAG	NM_145523	21704030a1
	R	AGGGGAGTAGCTGTCAGAATAAC
Grb14	F	TGCTGCTCTCCGCTTACATC	NM_016719	7710032a1
	R	AGGTGCTCAAAAAGGGTCCAG
Cobll1	F	AAGCCGCCGGATGAAATCTC	NM_177025.5	32441279a1
	R	CACCAGAGGTCAAGGATGCTA
Actb	F	GGCTGTATTCCCCTCCATCG	NM_007393	6671509a1
	R	CCAGTTGGTAACAATGCCATGT
B2m	F	TTCTGGTGCTTGTCTCACTGA	NM_009735	31981890a1
	R	CAGTATGTTCGGCTTCCCATTC
aF, forward primer; R, reverse primer.
bPrimerBank database [24]; NA, not aplicable but designed with Primer Express® version 3.0 (Life Technologies, Tokyo).
