# Supplementary material for: Identification of a Putative Quantitative Trait Gene for Resistance to Obesity in Mice Using Transcriptome Analysis and Causal Inference Tests
Source: PLoS One. 2017 Jan 23;12(1):e0170652. doi: 10.1371/journal.pone.0170652 (PMC5256930; doi:10.1371/journal.pone.0170652)
Supplement: S2 Table — Data are shown in bp. aThree diplotypes, B/B, B/C and C/C, were analyzed. WAT, white adipose tissue; B, haplotype derived from C57BL/6JJcl; C, haplotype derived from the wild M. m. castaneus mouse. (XLSX) [file pone.0170652.s003.xlsx]

## Sheet: Sheet1
S2 Table. Summary of RNA-seq analysis of the liver and epididymal WAT in F2 .
Organ	Diplotypea	Input reads after trimming	Unmapped reads (%)	Mis-mapped reads (%)	Mapped reads (%)
Liver	B/B	67386940	3167549 (4.7)	13689 (0.02)	64205702 (95.3)
	B/C	73682031	3300931 (4.5)	26415 (0.04)	70354685 (95.5)
	C/C	59278224	2610684 (4.4)	16753 (0.03)	56650787 (95.6)
Epididymal WAT	B/B	69622818	3647436 (5.2)	3420 (0.00)	65971962 (94.8)
	B/C	52629776	2775090 (5.3)	2475 (0.00)	49852211 (94.7)
	C/C	83051167	4574880 (5.5)	4416 (0.01)	78471871 (94.5)
Data are shown in bp.
aThree diplotypes, B/B, B/C and C/C, were analyzed.
WAT, white adipose tissue; B, haplotype derived from C57BL/6JJcl; C, haplotype derived from the wild M. m. castaneus mouse.
