# Supplementary material for: Identification of a Putative Quantitative Trait Gene for Resistance to Obesity in Mice Using Transcriptome Analysis and Causal Inference Tests
Source: PLoS One. 2017 Jan 23;12(1):e0170652. doi: 10.1371/journal.pone.0170652 (PMC5256930; doi:10.1371/journal.pone.0170652)
Supplement: S3 Table — Genes with an expression level with FPKM > 0.1 [23] are focused on. aUP in parenthesis denotes an up-regulated gene with log2FC ≥ 1.0, DOWN indicates a down-regulated gene with log2FC ≤ -1.0, and DIS indicates a gene discrepant in direction of differentially expressed levels between the liver and WAT. bBased on the mouse RefSeq mm10. cR denotes regions where recombination occurred, and T denotes a target region physically defined by a previous study [16]. B, haplotype derived from C57BL/6JJcl; C, haplotype derived from the wild M. m. castaneus mouse; FPKM, fragments per kilobase of exon per million mapped fragments; FC, fold change; NA, not applicable. (XLSX) [file pone.0170652.s004.xlsx]

## Sheet: Sheet1
S3 Table. Expression of all genes in the SR1 subcongenic region detected by RNA-seq analysis using the liver and epididymal WAT of F2 mice with three diplotypes (B/B, B/C and C/C).
Genea	Position (bp)b	Liver						Epididymal WAT					Regionc
		FPKM			log2FC			FPKM			log2FC
		C/C	B/C	B/B	C/C to B/B	B/C to B/B		C/C	B/C	B/B	C/C to B/B	B/C to B/B
Gpd2	57236111-57370719	9.11285	11.536	10.1202	-0.151258	0.188914		3.78818	3.88635	4.33304	-0.193876	-0.156964	R
A930012O16Rik	57236111-57370719	1.06786	0.869625	0.967814	0.141922	-0.154336		0.973514	1.40464	1.1602	-0.253101	0.275823	R
Galnt5	57998154-58039171	0	0	0	NA	NA		0.0476077	0.0507936	0.0253373	0.909934	1.00339	R
Ermn	58045114-58052752	0	0	0	NA	NA		0	0	0	0	0	R
Cytip	58129138-58160530	0.181018	0.243745	0.18782	-0.0532203	0.376022		1.14631	1.41601	1.21159	-0.0799002	0.22493
Gm13546	58163973-58177063	0	0	0	NA	NA		0.119845	0.136345	0	NA	NA
Gm13544 (UP)	58267452-58357894	0	0	0	NA	NA		0.444362	0.357929	0.267817	0.730487	0.418423
Gm13545	58267452-58357894	0	0	0	NA	NA		0.146507	0.117234	0.116959	0.324972	0.00338542
Acvr1c (UP)	58267452-58357894	0.00861556	0.0128508	0.0108147	-0.327972	0.248866		24.6358	19.0336	16.4439	0.583206	0.210997
Acvr1	58446437-58566900	3.98236	5.1539	4.64527	-0.222139	0.149903		7.29733	8.41504	9.232	-0.339274	-0.133673
Upp2 (UP)	58754868-58793410	36.2541	51.6119	22.2481	0.704462	1.21402		0	0.036294	0.0193361	NA	0.908436
Ccdc148 (UP)	58821696-59160561	1.38895	1.22604	0.671804	1.04788	0.867892		0.441334	0.641216	0.491494	-0.155306	0.383635
Pkp4	59160820-59355344	26.8647	28.2219	23.1675	0.213608	0.284709		19.0186	21.2662	22.6841	-0.254267	-0.0931191
5330411J11Rik	59382492-59386682	0.0199734	0	0.0319402	-0.677291	NA		0.0168325	0.0359178	0	NA	NA
Dapl1	59484652-59505020	0	0	0.0636843	NA	NA		0.0223744	0.0716149	0.0267927	-0.259991	1.41842
Gm13552	59563981-59564687	0.127765	0.0971134	0	NA	NA		0.035891	0	0	NA	NA	T
Tanc1	59611922-59846149	1.49354	1.90396	1.63853	-0.133665	0.216601		6.86382	6.33605	7.50256	-0.128372	-0.2438	T
Wdsub1	59852324-59882606	2.18383	1.94125	2.07589	0.0731312	-0.0967472		11.3304	11.2263	9.71306	0.222207	0.208887	T
Baz2b	59899362-60209819	2.56879	3.0569	2.71212	-0.0783301	0.172651		4.60681	4.32763	4.8626	-0.0779576	-0.168149	T
Gm13570	59899362-60209819	0.0540267	0.0410654	0.0432009	0.322613	-0.073137		0.0455308	0	0.0545218	-0.259989	NA	T
LOC100505179	59899362-60209819	2.5152	2.04214	2.33102	0.109713	-0.190881		3.14738	4.18894	4.51883	-0.521798	-0.109366	T
March7	60209889-60284636	9.72259	7.65122	8.80769	0.142577	-0.203073		9.13209	8.96921	10.4358	-0.192521	-0.218484	T
Cd302	60209889-60284636	182.916	166.732	193.811	-0.0834717	-0.217121		58.8874	61.9885	61.1549	-0.0545106	0.0195309	T
Ly75 (UP)	60286265-60383285	1.24775	0.409377	0.183021	2.76924	1.16142		0.0718659	0.0544797	0.00905867	2.98794	2.58835	T
Gm13580	60411524-60412574	0	0.062637	0	NA	NA		0.277792	0.296381	0	NA	NA	T
Pla2r1(UP & DOWN)	60415065-60553308	0.341515	0.81695	0.589822	-0.788332	0.469967		3.15121	2.46857	2.4341	0.372519	0.0202894	T
Itgb6	60598291-60722603	0.0130231	0.0247476	0.0260329	-0.999263	-0.0730448		0.204888	0.125883	0.227815	-0.153027	-0.855771	T
Rbms1	60749959-60963272	11.3822	12.8022	14.2826	-0.327479	-0.157875		22.4555	22.0844	23.1158	-0.0418105	-0.0658523	T
Gm13582	60964375-60975151	0	0	0.037417	NA	NA		0.0230052	0	0.0432898	-0.912067	NA	T
Tank (UP)	61578585-61654183	11.1249	8.86166	7.14401	0.638983	0.310843		8.96581	9.66057	9.11932	-0.0244924	0.0831821	T
Psmd14	61711693-61800376	42.3169	41.932	36.4168	0.216632	0.203451		15.3097	16.7987	15.1182	0.0181651	0.152068	T
Tbr1	61804452-61814114	0	0.00576795	0	NA	NA		0.00639513	0	0.00255266	1.32497	NA	T
Slc4a10	62046514-62326743	0.00550081	0.0376533	0.0308059	-2.48549	0.289566		0.00154292	0.0173193	0.012958	-3.0701	0.418539	T
Dpp4	62329315-62413305	30.0256	35.9551	24.7412	0.279277	0.539277		5.76963	5.77637	8.48367	-0.556211	-0.554526	T
Gcg	62474529-62483653	0	0	0	NA	NA		0	0	0	NA	NA	T
Fap (UP)	62500715-62575559	0.322293	0.201225	0.0644104	2.32301	1.64344		4.82944	3.65255	2.20339	1.13213	0.729177	T
Ifih1 (DOWN)	62593332-62646255	3.52545	4.53279	5.15954	-0.549437	-0.186844		2.16968	2.68347	3.7043	-0.771719	-0.465102	T
Gca (DOWN)	62664298-62695843	0.43113	1.01769	1.23628	-1.51981	-0.280707		1.21415	1.62637	1.75664	-0.532869	-0.111156	T
Kcnh7	62702945-63184287	0	0	0	NA	NA		0.191313	0.0612347	0	NA	NA	T
Fign	63971503-64098012	0.785514	1.1363	0.921611	-0.230522	0.302115		0.280298	0.319244	0.372544	-0.410451	-0.222754	T
Gm19725	64850561-64867244	0	0	0	NA	NA		0	0.0579579	0	NA	NA	T
Grb14 (DOWN)	64912468-65022766	37.8178	38.514	37.3648	0.0173866	0.0437031		2.50213	4.84304	5.83661	-1.22197	-0.269218	T
Cobll1 (UP & DOWN)	65088183-65240557	0.442254	0.495343	0.392451	0.172362	0.335915		0.142523	0.329113	0.227197	-0.672749	0.53464	T
Slc38a11 (DIS)	65313472-65402336	0.403206	0.324775	0.0561308	2.84465	2.53258		0.225818	0.725483	1.26926	-2.49076	-0.806978
Scn3a (UP)	65457117-65567492	0.100818	0.11843	0.0268704	1.90767	2.13995		0.0643667	0.0480719	0.0380248	0.759375	0.338253
Scn2a1	65670444-65767447	0.00336871	0.0076816	0.0134676	-1.99922	-0.810008		0.065296	0.0772379	0.101987	-0.643319	-0.401005
Csrnp3	65845766-66031546	0	0	0	NA	NA		0.00389419	0.00124574	0.00186474	1.06235	-0.581976
Galnt3	66082765-66124793	0.0822933	0.0750607	0.0855387	-0.0558029	-0.18852		0.427671	0.492054	0.592403	-0.470076	-0.267762
Ttc21b	66184328-66256648	0.67125	0.729606	0.708456	-0.0778289	0.0424384		1.66224	1.80274	1.50244	0.14582	0.262878
Scn1a	66270781-66440837	0	0	0	NA	NA		0.00397425	0.00318015	0.0142771	-1.84495	-2.16654
Gm13629	66440879-66634952	0	0	0	NA	NA		0	0	0	NA	NA
Scn9a	66440879-66634952	0.00297458	0	0	NA	NA		0.0275748	0.0200592	0.0150091	0.877513	0.418423
Scn7a (DOWN)	66672986-66784975	0.0360978	0.0518269	0.0577254	-0.677294	-0.155505		6.9112	13.1872	20.7063	-1.58306	-0.650933
Gm1322	67173833-67186212	0	0	0	NA	NA		0	0	0	NA	NA
Xirp2	67446001-67526606	0	0	0	NA	NA		0.000682743	0	0	NA	NA
B3galt1 (DIS)	67971226-68123051	5.3212	4.75981	3.68719	0.52923	0.368381		0.0554897	0.118557	0.173362	-1.64349	-0.548209
Stk39 (DOWN)	68210446-68472048	0.442364	0.651014	0.858007	-0.955757	-0.3983		2.126	3.53415	4.47453	-1.0736	-0.340374
4933409G03Rik	68582412-68616463	0	0	0	NA	NA		0.0213981	0	0.0085412	1.32497	NA
4932414N04Rik	68657883-68748465	0	0	0	NA	NA		0.00467876	0.0037439	0	NA	NA
Lass6 (DOWN)	68861320-69114284	0.972856	1.12804	1.84064	-0.91991	-0.706389		4.76925	3.8126	4.30056	0.149237	-0.173748
Nostrin	69135799-69189330	13.3774	10.8582	10.1865	0.393135	0.0921238		1.01945	1.16059	1.51177	-0.568441	-0.381373
Spc25 (DOWN)	69192655-69206190	1.56239	1.56655	4.69725	-1.58806	-1.58422		0.268747	0.350796	0.345992	-0.364492	0.0198913
G6pc2	69219997-69227988	0.0476527	0.024147	0.0381015	0.322709	-0.658005		0	0	0.00534324	NA	NA
Abcb11	69236827-69343018	103.847	110.999	82.3545	0.334534	0.430632		0.0103157	0.0132072	0.0148617	-0.526762	-0.170273
Dhrs9	69380461-69406880	1.14367	0.891937	0.876144	0.384435	0.0257733		0.807932	0.483414	0.596778	0.437039	-0.303935
Lrp2	69424334-69586067	0.0280788	0.0298795	0.092797	-1.7246	-1.63492		3.95701	2.78135	3.93744	0.00715247	-0.501475
Bbs5	69647234-69667569	2.31746	2.15767	2.03532	0.187288	0.0842237		1.7075	1.89262	2.02982	-0.249464	-0.10097
Kbtbd10 (UP)	69670119-69684239	0.184324	0.0934023	0.127729	0.52916	-0.451555		0.10701	0.104964	0.0578705	0.886851	0.858996
Fastkd1	69686819-69713507	7.38895	7.81148	9.03975	-0.290914	-0.210686		2.49185	2.43636	2.34113	0.0900134	0.0575234
Ppig	69720160-69754059	7.79417	6.45514	7.4507	0.0650191	-0.206928		6.01164	6.213	6.04537	-0.00807259	0.03946
Ccdc173 (UP)	69758048-69789544	0.0259248	0.00682344	0.0114833	1.1748	-0.750963		0.212491	0.192664	0.135988	0.643918	0.502604
Gm13623 (UP)	69758048-69789544	0.12516	0.0149619	0	NA	NA		0.13824	0.0619463	0.0210512	2.7152	1.55712
4930578N16Rik (DOWN)	69758048-69789544	0.0085267	0.0129622	0.0613591	-2.84722	-2.24297		0.0215575	0.1035	0.263881	-3.61363	-1.35025
Phospho2	69789633-69797332	10.7825	10.1459	10.6867	0.0128689	-0.0749255		6.13906	5.51082	4.8542	0.338783	0.183032
Klhl23	69821951-69836651	0.16171	0.261213	0.187324	-0.212124	0.479689		0.599711	0.576014	0.726937	-0.277563	-0.335727
Ssb	69861561-69886545	27.952	26.8411	26.5387	0.0748576	0.0163456		22.632	23.813	20.8657	0.117233	0.190615
Mettl5	69861561-69886545	14.9261	13.1861	13.7536	0.118021	-0.0607966		3.53062	4.9467	4.53186	-0.360184	0.126363
Ubr3	69897196-70024972	22.163	29.275	20.9636	0.0802693	0.481786		10.7146	9.04644	10.1859	0.0729991	-0.171152
Myo3b	70039125-70429195	0	0	0	NA	NA		0.0783268	0.0339939	0.0286152	1.45273	0.248498
Sp5 (DIS)	70474922-70477726	0.970688	0.288208	0.921655	0.0747812	-1.67711		1.03959	0.777322	0.46428	1.16295	0.743518
4933404M02Rik	70489075-70602012	0	0.0141427	0.0148773	NA	-0.0730586		1.81812	1.31488	1.52425	0.254347	-0.213169
Gad1	70489075-70602012	0.0283955	0	0	NA	NA		0.111674	0.144679	0.114623	-0.0375982	0.335961
1500002O10Rik,4933404M02Rik	70489075-70602012	0.0485182	0.0321764	0	NA	NA		0.361024	0.475821	0.428938	-0.248677	0.149649
Gorasp2	70661508-70691725	42.6276	42.7256	45.7104	-0.100734	-0.0974202		22.088	22.6321	20.7617	0.0893372	0.124445
Tlk1	70712258-70825480	12.6631	15.5066	14.714	-0.216564	0.0756942		8.66134	8.71787	9.56609	-0.143339	-0.133954
Mettl8 (DOWN)	70964560-71055606	3.40267	5.34019	6.61792	-0.959713	-0.309487		1.05304	1.70602	2.06874	-0.974187	-0.27812
Cybrd1,Dcaf17	71055743-71142926	4.62136	4.84794	3.34416	0.466674	0.535726		2.70022	2.18222	2.35029	0.200242	-0.107042
Dync1i2	71211705-71263960	19.3052	20.8492	20.2825	-0.071243	0.0397598		20.4614	20.2859	20.7311	-0.0188937	-0.0313233
Slc25a12	71274294-71367554	7.65033	8.09769	8.8047	-0.202753	-0.120763		4.93757	4.69476	5.27809	-0.0962151	-0.168964
Hat1	71389259-71441622	4.65557	5.00514	4.42669	0.0727304	0.177184		4.49488	4.81767	4.69116	-0.0616619	0.0383919
LOC100861681	71389259-71441622	3.67057	4.1029	4.14334	-0.174791	-0.0141492		3.76054	4.65932	4.6484	-0.305794	0.00338542
Metap1d (DOWN)	71453324-71527919	17.4416	24.8587	26.3335	-0.594368	-0.0831471		3.64571	8.40461	11.7118	-1.6837	-0.478715
LOC100503424 (DOWN)	71453324-71527919	0.484021	0.761211	0.730037	-0.592899	0.0603272		0.16069	0.187928	0.292333	-0.863332	-0.63743
Dlx1	71529444-71537891	0.0779342	0.0423123	0.0267058	1.5451	0.663923		0.0187653	0.0150158	0.00374515	2.32497	2.00339
Dlx1as	71529444-71537891	0.0996571	0	0.00885361	3.49263	NA		0.0279951	0.00497808	0.00372481	2.90993	0.418423
Dlx2	71543407-71546754	0	0	0	NA	NA		0.0035513	0	0	NA	NA
Gm1631	71719416-71730981	0	0	0	NA	NA		0	0.0537463	0.187671	NA	-1.80397
Itga6 (DOWN)	71787066-71859954	0.142712	0.282471	0.378113	-1.40571	-0.420712		18.319	13.9539	18.1872	0.0104215	-0.382255
Pdk1 (DOWN)	71873271-71903858	7.74909	14.6501	17.317	-1.16009	-0.241279		3.63511	4.34687	5.28167	-0.538995	-0.281018
Rapgef4 (DOWN)	71981214-72258063	95.8418	54.2161	81.5874	0.232308	-0.589626		1.52544	1.27005	1.27037	0.263977	-0.00036023
BB114351	71981214-72258063	4.66469	4.63074	5.06726	-0.119424	-0.129962		0.0985737	0.0504685	0.0792855	0.314146	-0.651672
B230120H23Rik	72285636-72442610	2.71936	4.09763	2.95776	-0.121235	0.470287		5.1957	5.09365	5.74016	-0.143774	-0.172391
Cdca7 (DOWN)	72476218-72499861	0.638475	0.45497	0.904018	-0.50172	-0.990581		0.5717	0.645838	0.751711	-0.39492	-0.219007
LOC100861846 (DOWN)	72476218-72499861	1.14234	0.289428	0.761146	0.585743	-1.39497		0.802247	0.51356	0.640445	0.324972	-0.318543
Gm13637	72570450-72570822	0	0	0	NA	NA		0	0	0	NA	NA
8430437L04Rik	72703509-72729468	0	0	0	NA	NA		0	0	0	NA	NA
1700011J10Rik	72936429-72989249	1.10229	0.74475	0.979283	0.170706	-0.394971		2.10733	2.72556	2.75007	-0.384049	-0.0129164
Sp3	72936429-72989249	14.7105	12.8839	14.3601	0.034784	-0.156498		13.4428	13.7701	14.5589	-0.115073	-0.080362
Mir5115	73012853-73012927	0	0	0	NA	NA		0	0	0	NA	NA
Ola1	73092800-73214447	13.5396	14.8596	14.1884	-0.0675285	0.0666804		12.1398	12.9556	10.6398	0.190278	0.284115
Sp9	73271925-73275771	0	0	0	NA	NA		0.0277796	0.00987954	0	NA	NA
Cir1	73283021-73312592	13.2805	14.4421	17.3144	-0.382657	-0.26169		10.6084	12.0362	11.6797	-0.138801	0.0433808
Scrn3 (UP)	73312651-73337815	27.262	25.3454	26.7642	0.0265883	-0.0785778		8.31475	7.50627	5.57591	0.576466	0.42889
Gpr155 (UP)	73341506-73386465	7.75869	8.6193	4.69229	0.725522	0.877281		2.69765	2.24707	2.22812	0.275875	0.0122148
Wipf1 (DOWN)	73429524-73529410	0.860132	1.34388	1.48479	-0.787625	-0.143849		6.69474	6.93591	7.18423	-0.101804	-0.0507484
Chrna1	73563280-73580306	0.0700911	0.0479482	0.0504383	0.474712	-0.0730429		0.0157517	0.0409641	0.0235777	-0.581919	0.796935
Gm13705 (DOWN)	73584847-73595631	0.106349	4.51222	10.0957	-6.56879	-1.16184		0	0.658089	1.95731	NA	-1.57252
LOC329427 (DOWN)	73595781-73775346	0	1.21585	2.6755	NA	-1.13785		0.0443565	0.2282	0.357097	-3.0091	-0.646013
Chn1	73595781-73775346	0.018805	0.0142934	0.0384858	-1.03321	-1.42898		1.34298	1.62919	1.79879	-0.421587	-0.142878
Atf2	73815418-73892673	7.51949	7.98523	8.43435	-0.165643	-0.0789422		6.34479	6.81923	7.85409	-0.307873	-0.203836
Gm10822	73892995-73900850	0	0.0515366	0.054213	NA	-0.0730429		0.0685686	0.0609643	0.045616	0.588006	0.418423
Atp5g3	73908131-73911358	963.288	911.809	833.241	0.209234	0.129999		215.533	236.406	224.395	-0.0581323	0.0752238
4930441J16Rik	74298939-74307717	0	0	0	NA	NA		0	0	0	NA	NA
Lnp	74514836-74578948	1.42798	1.5217	1.53817	-0.107233	-0.0155303		1.63211	1.73172	1.58814	0.0394066	0.124872
Evx2	74655615-74659419	0	0	0	NA	NA		0	0	0	NA	NA
Hoxd13	74668309-74671598	0	0	0	NA	NA		0	0	0	NA	NA
Hoxd12	74675029-74677705	0	0	0	NA	NA		0	0	0	NA	NA
Hoxd11	74682392-74684138	0	0	0	NA	NA		0	0	0.0241173	NA	NA
Hoxd10	74691947-74695102	0	0	0	NA	NA		0.254705	0.29349	0.256201	-0.00845183	0.196031
Hoxd9	74697762-74700208	0	0	0	NA	NA		2.13969	2.25337	2.05283	0.059788	0.134474	R
Hoxd8	74702997-74708059	0	0.00975564	0.0376413	NA	-1.94801		11.8165	10.9137	9.54993	0.307247	0.192573	R
Hoxd3,Hoxd4	74708150-74750500	0.00600774	0.00913519	0	NA	NA		6.81762	6.785	6.72914	0.018846	0.0119264	R
Mir10b	74708150-74750500	0	0	0	NA	NA		0	0	0	NA	NA	R
1700109F18Rik	74708150-74750500	0	0	0	NA	NA		0.0950621	0.128722	0.132073	-0.474395	-0.037076	R
6720416L17Rik	74708150-74750500	0	0	0	NA	NA		0.320414	0.341862	0.287529	0.156231	0.249707	R
Hoxd1	74762979-74765142	0.0173305	0	0	NA	NA		0.00486838	0.0155825	0.00582974	-0.259991	1.41842	R
Mtx2	74825811-74876748	46.8438	39.2452	47.7373	-0.0272597	-0.2826		13.5127	14.0725	12.0483	0.165479	0.224045	R
Gm13654 (DOWN)	75190996-75191847	0.403732	0.647845	0.68149	-0.755294	-0.0730429		0.214227	0.161338	0.3018	-0.494456	-0.903505	R
Gm13653	75192276-75192759	0	0.0808354	0.0850335	NA	-0.0730429		0.0597501	0.0478114	0	NA	NA	R
9430019J16Rik	75436056-75444179	0	0	0	NA	NA		0	0	0	NA	NA	R
Gm13660	75458211-75464790	0	0	0	NA	NA		0.006348	0	0	NA	NA	R
Hnrnpa3	75659170-75669523	52.5946	61.2698	56.9882	-0.115749	0.104514		47.1287	52.3551	50.5059	-0.099845	0.0518789	R
Nfe2l2	75674327-75704664	26.7343	34.2624	26.9838	-0.0133999	0.344532		30.218	30.8798	28.5462	0.082109	0.113361	R
E030042O20Rik	75704734-75710627	0.5486	0.781405	0.785617	-0.518072	-0.00775699		0.468539	0.503547	0.52931	-0.175943	-0.0719852	R
Gm13669	75800087-75808814	0.0922596	0.0701259	0.0737678	0.322709	-0.0730429		2.02153	2.07385	2.0483	-0.0189825	0.017885	R
Agps	75832176-75931350	2.0191	2.44747	2.26867	-0.168134	0.109444		3.65412	3.75492	4.02483	-0.139407	-0.100148	R
Ttc30b (DOWN)	75935848-75938462	2.07044	2.16161	3.3775	-0.706023	-0.643851		2.00557	2.24677	2.87393	-0.519012	-0.355172	R
Ttc30a2	75976171-75978179	0.047759	0.0242008	0.101831	-1.09233	-2.07304		0.0670809	0.0429419	0.0481964	0.476975	-0.16654	R
Ttc30a1	75979105-75981967	0.571574	0.532816	0.732944	-0.358762	-0.460066		0.366569	0.392716	0.457094	-0.318407	-0.219007	R
Pde11a (DOWN)	75986360-76339099	0	0.00441765	0.00464707	NA	-0.0730429		0.232358	0.48528	0.852157	-1.87477	-0.812303	R
Cyct	76353942-76360448	0	0	0	NA	NA		0.110003	0.0293412	0	NA	NA	R
Rbm45	76369983-76383768	7.59802	7.20612	7.17353	0.0829397	0.00653768		6.12209	6.20645	5.65373	0.114821	0.134567	R
Osbpl6	76406537-76600647	0.0294108	0.024385	0.0201223	0.547547	0.277195		2.55552	1.93299	1.86028	0.458102	0.0553167	R
Prkra	76629936-76647994	8.33435	8.82995	10.1407	-0.283012	-0.199676		7.28718	8.23161	6.98382	0.0613449	0.237159	R
Dfnb59	76650272-76658556	0.0568488	0.0216052	0.0227272	1.32271	-0.0730429		0.0319393	0	0.0286848	0.155047	NA	R
Fkbp7	76663033-76674723	2.89435	2.52196	3.65016	-0.334723	-0.533416		17.0403	21.3087	21.2466	-0.318279	0.00421031	R
Plekha3	76675314-76697335	5.67456	5.85973	6.49922	-0.195758	-0.149433		8.68837	9.27132	8.79789	-0.0180717	0.0756177	R
Ttn	76703983-76982547	0.00244813	0.00256676	0.000558725	2.13147	2.19974		0.00628048	0.00392694	0.00540564	0.216409	-0.46106	R
Ccdc141 (UP)	77004267-77171355	5.44036	4.63864	2.02261	1.42749	1.19749		0.923696	0.803158	0.938461	-0.022879	-0.224613	R
Genes with an expression level with FPKM > 0.1 [23] are focused on.
aUP in parenthesis denotes an up-regulated gene with log2FC ≥ 0.58 (≥ 1.5 fold), DOWN indicates a down-regulated gene with log2FC ≤ -0.58 (≤ 0.67 fold), and DIS indicates a gene discrepant in direction of differentially expressed levels between the liver and WAT.
bBased on the mouse RefSeq mm10.
cR denotes regions where recombination occurred, and T denotes a target region physically defined by a previous study [16].
B, haplotype derived from C57BL/6JJcl; C, haplotype derived from the wild M. m. castaneus mouse; FPKM, fragments per kilobase of exon per million mapped fragments; FC, fold change; NA, not applicable.
