# Supplementary material for: Identification of a Putative Quantitative Trait Gene for Resistance to Obesity in Mice Using Transcriptome Analysis and Causal Inference Tests
Source: PLoS One. 2017 Jan 23;12(1):e0170652. doi: 10.1371/journal.pone.0170652 (PMC5256930; doi:10.1371/journal.pone.0170652)
Supplement: S4 Table — The differentially expressed genes with FPKM > 0.1 [23] are listed at the threshold level of log2FC ≥ 0.58 (≥ 1.5 fold) or ≤ -0.58 (≤ 0.67 fold). The positions of the genes are based on the mouse RefSeq mm10. The genes associated with immune functions (see MGD [2]) are shown in bold font. aQ denotes the genomic region harboring two QTLs for body weight (Pbwg1.12) and resistance to obesity (Pbwg1.5). B, haplotype derived from C57BL/6JJcl; C, haplotype derived from the wild M. m. castaneus mouse; FPKM, fragments per kilobase of exon per million mapped fragments; FC, fold change. (XLSX) [file pone.0170652.s005.xlsx]

## Sheet: Sheet1
S4 Table. Differentially expressed genes on all chromosomes detected by RNA-seq analysis using the livers of F2 mice with three diplotypes (B/B, B/C and C/C).
Gene symbol	Position (bp)	FPKM			log2FC		Regiona
		C/C	B/C	B/B	C/C to B/B	B/C to B/B
Sox17	1:4489301-4497544	0.423491	0.566675	0.359163	0.237692	0.657882
4932411L15	1:12667562-12673090	1.27194	2.46423	1.20052	0.0833704	1.03748
Msc	1:14753342-14757309	0.277609	0.244578	0.181531	0.612839	0.430078
Tmem14a	1:21218630-21230168	0.839194	1.44173	0.869446	-0.0510923	0.729631
Gm4956	1:21285183-21299993	2.63358	4.83978	2.49648	0.0771289	0.955045
Mir30c-2	1:23291431-23294030	5.04101	2.16611	2.82431	0.835814	-0.382796
Gm5524	1:27884007-27904902	6.59011	10.1652	6.38605	0.0453769	0.670639
Ptp4a1	1:30940302-30949755	36.9505	40.0442	25.1705	0.553861	0.66986
Ptpn18	1:34459745-34484852	0.694653	0.511233	0.924675	-0.412653	-0.854965
Arhgef4	1:34723533-34812975	0.109843	0.11703	0.17336	-0.658332	-0.566895
Cnnm4	1:36471596-36508776	1.25462	1.88749	1.25235	0.0026107	0.59183
Tsga10	1:37754604-37865079	0.396221	0.550684	0.68773	-0.795536	-0.320617
Npas2	1:39193743-39363338	2.60768	1.00156	2.54978	0.0323953	-1.34812
Il1r1	1:40223404-40316198	8.06962	19.3734	5.05508	0.674769	1.93827
Il18r1,Il1rl1	1:40391647-40500859	0.144661	0.273804	0.235216	-0.70131	0.21916
Fhl2	1:43122954-43196887	0.148194	0.209213	0.118488	0.322749	0.820236
Col3a1	1:45311537-45349706	1.97478	3.29007	3.3329	-0.755089	-0.0186635
Gm5526	1:45857131-45857772	0.46864	0.661533	0.428239	0.130064	0.627397
Slc39a10	1:46421052-46853636	0.474808	0.9075	0.557846	-0.232525	0.70203
Obfc2a	1:51464883-51478526	6.684	7.38843	4.44425	0.588774	0.733328
Hecw2	1:53806873-54195034	0.38638	0.689896	0.379046	0.0276476	0.864006
Fzd7	1:59482024-59488396	5.60405	3.96158	6.11173	-0.12511	-0.625506
Pard3b	1:61638823-62642344	0.200548	0.647849	0.360791	-0.847216	0.844495
2810408I11Rik	1:64679868-64690659	2.34841	1.04488	1.87771	0.322709	-0.845632
Fzd5	1:64730557-64737750	1.55936	1.78446	2.35746	-0.596279	-0.40175
Igfbp2	1:72824479-72852474	1370.4	788.016	872.921	0.650679	-0.147626
Tns1	1:73910224-74124447	17.8419	25.8599	16.7933	0.0873862	0.622834
Cxcr2	1:74153988-74161246	0.100943	0.230178	0.234061	-1.21334	-0.0241333
Prkag3	1:74713133-74748955	0.253265	0.342338	0.578725	-1.19223	-0.757458
Ihh	1:74945317-74951651	0.128064	0.243351	0.194552	-0.603291	0.322886
Speg	1:75375296-75432315	0.210632	0.301602	0.38107	-0.855328	-0.337409
Chpf	1:75474568-75479471	1.44867	1.10867	1.7692	-0.288367	-0.67427
Dock10	1:80501072-80758553	0.346472	0.68575	0.627941	-0.857892	0.127054
Sp100	1:85649875-85709996	1.70415	3.24492	3.26083	-0.936188	-0.00705268
A630001G21Rik	1:85717082-85736606	0.275537	0.391725	0.550117	-0.997493	-0.489896
C130036L24Rik	1:86342109-86368956	0.21668	0.103229	0.10845	0.998529	-0.0711841
Efhd1	1:87264363-87310791	0.179516	0.109159	0.100474	0.837282	0.119602
A530079E22Rik	1:87476735-87573870	0.35165	0.356382	0.187445	0.907671	0.926957
Inpp5d	1:87620311-87720508	0.638461	1.13743	0.971474	-0.605576	0.227531
Ackr3	1:90204002-90216288	0.30188	0.275348	0.463436	-0.618398	-0.751115
Mlph	1:90915099-90951142	0.220682	0.503217	0.374289	-0.76218	0.427031
Per2	1:91415252-91459448	3.02471	6.96317	2.59676	0.220083	1.42303
Gpc1	1:92831685-92902906	8.29803	5.5596	9.97954	-0.266205	-0.843993
Capn10	1:92933525-92950590	0.311639	0.769842	0.31147	0.000780599	1.30547
Pask	1:93309436-93371630	0.152934	0.249281	0.126078	0.278594	0.983454
St8sia4	1:95587681-95667594	0.153784	0.108541	0.197615	-0.361789	-0.864456
Gin1	1:97705833-97792971	5.29479	8.52973	5.49317	-0.0530639	0.634861
Gm20253	1:99183167-99190371	0.195067	0.518942	0.233954	-0.262254	1.14935
Rnf152	1:105276916-105361629	3.95674	3.10318	4.81818	-0.284175	-0.634742
Bcl2	1:106538178-106714290	0.118428	0.300211	0.226045	-0.932592	0.40937
Serpinb8	1:107589985-107610201	0.469124	0.974385	0.913274	-0.961077	0.0934445
Dsel	1:111858648-111864918	0.281364	0.174671	0.166426	0.757551	0.069753
Inhbb	1:119415464-119422248	0.741968	1.56836	0.491553	0.594011	1.67384
Marco	1:120474473-120522629	1.4023	4.95143	2.81071	-1.00314	0.816908
Gm8451	1:127204985-127488334	0.211909	0.322236	0.338956	-0.677652	-0.0729841
Mgat5	1:127204985-127488334	0.614047	0.173482	0.223214	1.45992	-0.363642
Acmsd	1:127724600-127774054	10.6921	9.94739	6.29956	0.763226	0.659066
2900009J06Rik	1:127724600-127774054	1.48784	0.782928	1.18963	0.322709	-0.603558
Zranb3	1:127954183-128103046	1.15902	0.966807	0.716409	0.694045	0.432445
Cxcr4	1:128588198-128592299	0.555424	0.815685	0.501399	0.14763	0.702053
Cd55	1:130439028-130463086	3.37461	5.53659	3.50381	-0.0542034	0.660073
C4bp-ps1	1:130670201-130681571	1.83585	2.4591	0.839373	1.12906	1.55074
AA986860,Yod1	1:130687626-130748289	4.29464	5.91147	1.89666	1.17908	1.64006
Pfkfb2	1:130687626-130748289	11.1794	12.1026	6.66926	0.745242	0.859717
Gm15848	1:130800901-130852381	0.455109	0.13973	0.367298	0.309261	-1.39431
Faim3	1:130865776-130880790	0.111837	0.102008	0.447108	-1.99922	-2.13194
Dyrk3	1:131128440-131138234	0.445763	0.993097	0.651384	-0.547231	0.608428
Fam72a	1:131285250-131539872	0.221624	0.508156	0.458877	-1.04999	0.147163
Ctse	1:131638303-131675507	0.41955	1.21316	0.507747	-0.275268	1.25659
Rab7b	1:131688687-131715452	0.24727	0.305599	0.416381	-0.751815	-0.446264
Klhdc8a	1:132298625-132307357	1.3098	0.524549	1.30628	0.00388651	-1.31631
Nuak2	1:132316124-132333488	5.06205	3.1876	5.01	0.0149109	-0.652337
Nfasc	1:132564689-132741797	1.029	0.938563	1.81006	-0.814799	-0.947514
Lax1	1:133679028-133690168	0.196336	0.125336	0.267321	-0.445244	-1.09277
Gm19497	1:134060037-134060908	0.449674	0.136718	0.143818	1.64464	-0.0730429
Btg2	1:134074864-134079155	8.39083	4.56207	18.3444	-1.12845	-2.00758
Chi3l1	1:134182403-134190031	0.271094	0.79479	0.371585	-0.454899	1.09688
Ppfia4	1:134296743-134332928	0.205263	0.287811	0.415101	-1.01599	-0.528342
LOC100503055	1:134513445-134518563	2.67794	3.51121	4.17533	-0.640765	-0.249921
Ube2t	1:134962576-134974137	0.165139	0.276146	0.158447	0.0596743	0.801426
Ptpn7	1:135132640-135145331	0.121714	0.149446	0.232069	-0.931059	-0.634928
Elf3	1:135253573-135258472	0.148921	0.163502	0.294101	-0.981769	-0.847003
Kif21b	1:136131400-136178022	0.273497	0.327724	0.410754	-0.586751	-0.325795
9230116N13Rik	1:136411915-136440291	0.127633	0.348411	0.167499	-0.392151	1.05663
Ptprc	1:138062860-138175313	1.18594	2.06829	1.90687	-0.685173	0.11723
2310009B15Rik	1:138851912-138856854	6.62048	7.00119	10.1186	-0.611998	-0.531334
Kcnt2	1:140245914-140656402	0.271799	0.421224	0.272685	-0.00469333	0.627352
LOC100861894	1:143999337-144016831	1.1238	1.08715	2.36891	-1.07584	-1.12367
Rgs2	1:143999337-144016831	0.592593	0.830958	1.08651	-0.874593	-0.386858
Rgs1	1:144244668-144249104	1.51016	1.41425	0.932772	0.695103	0.600443
C730036E19Rik	1:151128813-151154958	0.280202	1.1647	0.221577	0.338661	2.39408
Ivns1abp	1:151343909-151365783	39.8034	65.7111	39.1241	0.0248364	0.74808
Lamc2	1:153122755-153186447	0.103834	0.276233	0.184495	-0.829294	0.582309
Npl	1:153502773-153549862	0.384379	0.491907	0.709892	-0.88507	-0.529215
Rgs16	1:153740352-153745468	3.33924	43.9772	6.51337	-0.963886	2.75528
5830403L16Rik	1:153849541-153851195	0.277686	0.165838	0.158592	0.808136	0.0644606
Mr1	1:155126945-155146854	0.74026	1.19204	1.18316	-0.676547	0.0107886
Gm5532	1:155520172-155530658	0.257142	0.16753	0.118864	1.11326	0.495117
Cep350	1:155844963-155986317	0.699349	0.12267	0.322602	1.11626	-1.39497
Soat1	1:156424551-156474328	0.337294	0.607374	0.34945	-0.0510772	0.797499
Tor3a	1:156653366-156674339	11.2096	5.27508	12.148	-0.115982	-1.20345
4930562F07Rik	1:160043979-160153575	2.13393	1.99261	3.0586	-0.519359	-0.618208
Rc3h1	1:160906410-160975016	2.67089	4.21239	2.70772	-0.0197558	0.637561
Prrx1	1:163245097-163313650	0.176311	0.130979	0.198659	-0.172176	-0.600957
BC055324	1:163929705-163994781	0.603337	0.418356	0.66858	-0.148136	-0.676368
Sell	1:164062075-164083120	0.284257	0.327681	0.670378	-1.23778	-1.03268
Xcl1	1:164931647-164935510	0.297961	0.452956	0.476479	-0.677291	-0.0730429
Mpzl1	1:165592180-165635777	0.283789	0.284013	0.533235	-0.909952	-0.908813
Ildr2	1:166254121-166317267	2.06937	4.81698	3.66027	-0.822761	0.396179
Mgst3	1:167372383-167393797	5.09279	8.51619	11.1845	-1.13497	-0.393221
3110045C21Rik	1:169969408-170111334	0.248147	0.37723	0.496029	-0.99923	-0.394981
Gm6345	1:170254048-170255739	0.193376	0.146984	0.247388	-0.355363	-0.751115
Fcrla	1:170917593-170927583	0.177953	0.210482	0.426125	-1.25978	-1.01758
Tomm40l	1:171213969-171226728	72.1155	87.8595	54.2803	0.409881	0.694769
Alyref2	1:171503477-171504750	2.77835	2.17331	3.32143	-0.257577	-0.611909
Ly9	1:171588571-171607360	0.268333	0.747847	0.774069	-1.52844	-0.0497198
Cd48	1:171682034-171706166	1.07675	1.96539	1.83605	-0.769924	0.0982097
Gm15431	1:171711087-171711282	3.18074	2.41766	6.35804	-0.999219	-1.39497
Gm10521	1:171894349-171902806	0.107386	0.220324	0.173704	-0.693824	0.342999
Vangl2	1:172001042-172027318	0.152694	0.115402	0.252807	-0.727396	-1.13137
Kcnj10	1:172341209-172374085	0.109972	0.238229	0.237412	-1.11025	0.00495963
Slamf8	1:172581376-172590568	0.140765	0.380426	0.250114	-0.829294	0.605029
Aim2	1:173420573-173466040	0.245413	0.368892	0.393125	-0.679774	-0.0917875
Pyhin1	1:173630858-173647928	0.252246	0.357016	0.598109	-1.24558	-0.74442
AI607873	1:173723426-173741809	1.58062	3.94943	2.04585	-0.372202	0.948946
Ifi204	1:173747292-173766919	1.75222	3.19468	2.66153	-0.603072	0.263417
Gm16340	1:173776280-173798271	0.51081	1.12164	0.890811	-0.802332	0.332418
Ifi203,Mndal	1:173857217-173942563	4.34373	7.86506	7.23723	-0.736505	0.120019
Mnda	1:173857217-173942563	0.238513	0.347477	0.381415	-0.677291	-0.134443
Ifi205	1:174010687-174032141	0.142913	0.263606	0.293834	-1.03986	-0.156616
Fmn2	1:174501824-174822729	1.85093	0.542858	1.08806	0.766488	-1.00311
Opn3	1:175632018-175692590	1.30777	0.705902	1.4548	-0.153714	-1.04328
Hmga2-ps1	1:176814776-177258542	0.286529	0.217776	0.140992	1.02307	0.627236
B230369F24Rik	1:178307997-178318562	1.28518	2.33737	0.956724	0.425798	1.28871
Lin9	1:180641333-180690687	0.487294	0.463666	0.737963	-0.598757	-0.670463
9130409I23Rik	1:181035584-181060753	4.00647	8.41268	7.7138	-0.945109	0.125125
A430110L20Rik	1:181172401-181236704	1.01809	1.10557	0.591899	0.782435	0.901363
1700047M11Rik	1:182300833-182303289	0.181676	1.10472	0.629468	-1.79277	0.81148
Capn8	1:182563854-182637267	6.58329	3.83305	3.17803	1.05068	0.270359
1700056E22Rik	1:184033031-184033998	1.10037	0.605655	1.60794	-0.547231	-1.40865
Dusp10	1:184034460-184075636	1.80628	0.773365	1.98355	-0.135062	-1.35886
Mark1	1:184896423-184999549	0.196826	0.40378	0.356825	-0.858298	0.178349
Spata17	1:187043572-187215446	0.235421	0.228272	0.153966	0.612632	0.568148
Gm3837	1:189207929-189403713	0.189416	0.359935	0.227176	-0.262254	0.663925
A230020J21Rik	1:191005831-191062936	0.398076	0.287446	0.23872	0.737727	0.267975
Batf3	1:191097846-191108943	0.709003	1.15321	1.16184	-0.712547	-0.0107588
Atf3	1:191170295-191183333	1.76576	0.504844	1.41185	0.322709	-1.48368
LOC100861628	1:191306788-191318118	0.596308	0.339937	0.241613	1.30336	0.492572
Nek2	1:191821472-191833049	2.03475	1.43487	2.69982	-0.408008	-0.911942
1700034H15Rik	1:191894071-191913247	0.22331	0.122185	0.401344	-0.845792	-1.71577
Slc30a1	1:191894071-191913247	12.5829	7.33496	11.2095	0.166751	-0.611855
Traf5	1:191997206-191999968	1.6585	2.29203	2.53161	-0.610177	-0.143432
Gm3934	1:192051795-192092601	19.4874	13.653	23.1238	-0.246839	-0.76016
Gm19753	1:193271546-193283712	126.47	126.466	380.573	-1.58937	-1.58942
G0s2	1:193271546-193283712	52.4991	57.6842	158.948	-1.59819	-1.4623
Cd46	1:194938759-195092248	0.738498	0.457425	0.279112	1.40375	0.712691
A330023F24Rik,Mir29b-2,Mir29c	1:194938759-195092248	2.67702	3.36643	2.19044	0.289405	0.619999
Meig1	2:3407670-3422648	1.53036	0.705542	0.660259	1.21277	0.0957009
5430407P10Rik	2:6097733-6130214	8.71265	9.14251	5.33611	0.707322	0.776801
Prkcq	2:11172381-11301226	0.29487	0.441253	0.442065	-0.584182	-0.00265355
Gm10851	2:11469917-11553929	0.271782	0.339482	0.105211	1.36917	1.69006
Pfkfb3	2:11469917-11553929	1.62218	4.5123	1.02555	0.661538	2.13747
Il2ra	2:11642791-11693194	0.784142	0.868513	1.36001	-0.794435	-0.647002
4921530L18Rik	2:14069449-14149515	1.50102	1.65788	0.810273	0.889466	1.03286
Gm13351	2:18055236-18392830	0.163856	0.186819	0.104811	0.644637	0.833848
Gm3230	2:19655800-19661221	0.121624	0.138673	0.255312	-1.06984	-0.880573
Gm13363	2:19992265-19995055	0.210632	0.294921	0.177279	0.248708	0.734312
Apbb1ip	2:22774326-22875653	0.429719	0.522603	0.736263	-0.776827	-0.494507
Hnmt	2:24002908-24049379	6.61855	14.1165	7.9968	-0.272907	0.819887
Il1f9	2:24186475-24193567	0.857059	1.46954	0.86058	-0.00591405	0.771982
Arrdc1	2:24925264-24935433	1.3764	2.00411	2.08928	-0.602107	-0.0600503
Noxa1	2:24962211-25095205	0.511451	0.256761	0.479739	0.0923462	-0.901826
Nrarp	2:25180757-25183339	0.494455	0.843331	0.520705	-0.0746268	0.695632
AA543186	2:25327449-25332571	0.289086	0.439464	0.446877	-0.628382	-0.0241333
Uap1l1	2:25359459-25365698	2.72797	3.32706	4.12878	-0.597884	-0.311467
Clic3	2:25455148-25461094	0.54245	0.302479	0.660505	-0.28408	-1.12674
Gm19979	2:25486649-25505474	1.36295	0.807533	1.21086	0.170706	-0.584437
Lcn12	2:25486649-25505474	0.531968	0.195416	0.474325	0.165462	-1.27933
Mamdc4	2:25557770-25572233	0.394592	0.463264	0.303422	0.379033	0.610506
Lcn8	2:25653117-25656217	0.597203	0.397189	0.835633	-0.484646	-1.07304
Lcn13	2:25700073-25703326	10.3674	4.78905	8.5642	0.27566	-0.838578
Lcn14	2:25737008-25740097	0.331051	0.293568	0.617628	-0.899684	-1.07304
Gpsm1	2:26315532-26360898	0.412733	0.718781	0.622106	-0.591951	0.208393
0610009E02Rik	2:26445695-26503822	0.302469	0.286901	0.197743	0.613158	0.536924
Gm711	2:26934068-26964467	0.667818	0.530677	0.296144	1.17316	0.841536
Adamtsl2	2:27079380-27108977	6.99474	5.88136	4.50277	0.635456	0.385335
Gm20071	2:27442323-27444194	0.147986	0.253096	0.381011	-1.36438	-0.590149
Barhl1	2:28840405-29055289	0.143815	0.10243	0.229982	-0.67731	-1.16688
1700101E01Rik	2:28840405-29055289	0.119387	0.181739	0.422942	-1.82481	-1.21859
Cercam	2:29868725-29882852	0.1207	0.110092	0.164601	-0.447547	-0.580266
Phyhd1	2:30237016-30286362	2.39858	4.09829	2.18669	0.133432	0.906273
LOC100862338	2:30392415-30415748	5.6156	4.59052	3.55815	0.658312	0.36753
Ier5l	2:30471542-30474201	0.189715	0.272247	0.38712	-1.02895	-0.507865
D330023K18Rik	2:31145971-31219021	4.97686	3.56517	3.05866	0.702338	0.22107
Hmcn2	2:31314315-31461401	0.228696	0.157387	0.311353	-0.445118	-0.984234
Lamc3	2:31887236-31949173	1.0045	1.5056	0.830646	0.274173	0.858038
Ppapdc3	2:32095530-32110820	0.484075	0.134823	0.280048	0.789556	-1.05461
Lcn2	2:32384607-32388088	6.74809	13.2482	5.33058	0.340187	1.31343
Slc25a25	2:32413548-32457416	106.525	99.7698	207.665	-0.963069	-1.05758
Hspa5	2:34772089-34776529	337.538	564.591	372.432	-0.141927	0.600229
Phf19	2:34874265-34913994	1.88097	2.18696	0.92382	1.02579	1.24325
Traf1	2:34943230-34961772	0.145806	0.229991	0.310976	-1.09276	-0.435228
Ggta1	2:35400178-35462511	0.646391	1.05899	0.98171	-0.60289	0.109316
Ttll11	2:35751239-35979624	0.249274	0.102348	0.111613	1.15923	-0.125024
LOC100861632	2:36036323-36049292	0.21339	0.380727	0.345591	-0.695573	0.139691
Gm13431	2:36216776-36217543	0.399373	0.101187	0.212884	0.907671	-1.07304
Arhgap15	2:43748823-44387623	0.260253	0.275423	0.433312	-0.735489	-0.653759
Gm13476	2:44983519-45117509	0.424148	0.398038	0.968005	-1.19045	-1.28211
Rbm43	2:51924447-51935314	2.11028	1.4356	2.39552	-0.182904	-0.73868
Gm13540	2:52424983-52676582	0.262578	0.199584	0.314925	-0.262263	-0.658015
Upp2	2:58754868-58793410	36.2541	51.6119	22.2481	0.704462	1.21402
Ccdc148	2:58821696-59160561	1.38895	1.22604	0.671804	1.04788	0.867892
Ly75	2:60286265-60383285	1.24775	0.409377	0.183021	2.76924	1.16142	Q
Pla2r1	2:60415065-60553308	0.341515	0.81695	0.589822	-0.788332	0.469967	Q
Tank	2:61578585-61654183	11.1249	8.86166	7.14401	0.638983	0.310843	Q
Gca	2:62664298-62695843	0.43113	1.01769	1.23628	-1.51981	-0.280707	Q
Stk39	2:68210446-68472048	0.442364	0.651014	0.858007	-0.955757	-0.3983
Lass6	2:68861320-69114284	0.972856	1.12804	1.84064	-0.91991	-0.706389
Spc25	2:69192655-69206190	1.56239	1.56655	4.69725	-1.58806	-1.58422
4930578N16Rik	2:69758048-69789544	0.371908	0.145429	0.20188	0.88145	-0.473182
Sp5	2:70474922-70477726	0.970688	0.288208	0.921655	0.0747812	-1.67711
Mettl8	2:70964560-71055606	3.40267	5.34019	6.61792	-0.959713	-0.309487
Metap1d	2:71453324-71527919	17.4416	24.8587	26.3335	-0.594368	-0.0831471
LOC100503424	2:71453324-71527919	0.484021	0.761211	0.730037	-0.592899	0.0603272
Itga6	2:71787066-71859954	0.142712	0.282471	0.378113	-1.40571	-0.420712
Pdk1	2:71873271-71903858	7.74909	14.6501	17.317	-1.16009	-0.241279
Rapgef4	2:71981214-72258063	95.8418	54.2161	81.5874	0.232308	-0.589626
LOC100861846	2:72476218-72499861	1.14234	0.289428	0.761146	0.585743	-1.39497
Cdca7	2:72476218-72499861	0.638475	0.45497	0.904018	-0.50172	-0.990581
Gpr155	2:73341506-73386465	7.75869	8.6193	4.69229	0.725522	0.877281
Wipf1	2:73429524-73529410	0.860132	1.34388	1.48479	-0.787625	-0.143849
Gm13705	2:73584847-73595631	0.106349	4.51222	10.0957	-6.56879	-1.16184
Gm13654	2:75190996-75191847	0.403732	0.647845	0.68149	-0.755294	-0.0730429
Ttc30b	2:75935848-75938462	2.07044	2.16161	3.3775	-0.706023	-0.643851
Ccdc141	2:77004267-77171355	5.44036	4.63864	2.02261	1.42749	1.19749
Sestd1	2:77180339-77280632	0.259983	0.339396	0.405622	-0.641719	-0.257168
Itga4	2:79255425-79428988	9.5365	4.48818	1.4857	2.68231	1.59498
Cerkl	2:79255425-79428988	44.3171	20.4948	3.84872	3.52542	2.41281
Dusp19	2:80617213-80631738	0.908136	2.08923	2.908	-1.67905	-0.477058
Tfpi	2:84432857-84476775	1.83887	3.38594	2.22271	-0.273496	0.607236
D030029J20Rik	2:84581712-84599258	4.10822	3.0661	4.92316	-0.26107	-0.683181
Ypel4	2:84734080-84741095	0.256704	0.131105	0.360422	-0.489586	-1.45897
Ube2l6	2:84798827-84810003	34.7983	27.4495	45.0162	-0.371427	-0.713666
Slc43a1	2:84839315-84863618	6.05033	2.96067	4.65064	0.379584	-0.651508
Rtn4rl2	2:84871314-84887011	0.12862	0.185885	0.227866	-0.825074	-0.293779
Olfr1033,Olfr1034,Olfr1036	2:86020639-86075718	2.00537	2.87075	1.75039	0.19619	0.713747
C1qtnf4	2:90885785-90890526	0.223355	0.11318	0.119058	0.907671	-0.0730429
LOC100862024	2:91082407-91090310	0.429918	0.599092	0.973953	-1.17979	-0.701074
Sfpi1	2:91096796-91115756	2.96116	2.60001	4.00051	-0.43402	-0.621664
A330069E16Rik	2:91237145-91238357	0.29501	0.384403	0.23588	0.322709	0.704565
Gm17281	2:91250742-91255999	0.211275	0.134894	0.128386	0.718637	0.071347
Prdm11	2:92971946-93046144	0.377921	0.528092	0.291847	0.372872	0.855576
Gm13807	2:93402933-93417987	0.287341	0.212525	0.400557	-0.479241	-0.914374
Gm10804	2:93418064-93469916	3.28898	5.31647	4.97072	-0.595811	0.0970157
Gm13889	2:93955809-93957100	3.34193	2.37889	3.60521	-0.109402	-0.599791
Lrrc4c	2:97466468-97631664	0.343778	0.206281	0.372086	-0.114158	-0.851028
LOC100504354,Ldlrad3	2:101950200-102186377	1.8853	2.60827	1.69883	0.150255	0.618553
Slc1a2	2:102658682-102790784	50.267	67.6164	43.7382	0.200717	0.628478
Ehf	2:103263259-103310077	0.102641	0.27046	0.120368	-0.229836	1.16797
Elf5	2:103412097-103450989	0.138897	0.131968	0.31929	-1.20085	-1.27468
Abtb2	2:103566233-103718554	12.3357	6.063	9.93998	0.311526	-0.713211
Fbxo3	2:103992494-104063237	2.0233	1.5743	2.67117	-0.400761	-0.762768
A930018P22Rik	2:104122768-104124746	1.51149	0.861653	0.868634	0.799147	-0.0116423
Tcp11l1	2:104675268-104712605	2.79837	2.21569	1.71227	0.708679	0.371849
Ccdc73	2:104886323-105017027	0.712812	0.633499	1.09729	-0.622354	-0.792533
0610012H03Rik	2:105224214-105380596	25.5402	24.7511	16.9237	0.593723	0.548443
Bdnf	2:109674699-109727043	0.195637	0.228774	0.403096	-1.04295	-0.817199
Fibin	2:110360924-110362993	0.169356	0.234048	0.270823	-0.677291	-0.210546
Fmn1	2:113327735-113716767	0.153105	0.357012	0.168065	-0.134499	1.08695
Rasgrp1	2:117279992-117342877	0.262718	0.310629	0.424789	-0.693233	-0.451555
Bmf	2:118528756-118554681	1.44874	1.38002	2.13593	-0.560063	-0.63017
Dnajc17	2:119172499-119217050	5.01512	3.03394	4.60335	0.123601	-0.60149
Chac1	2:119320447-119366137	0.632213	1.12139	1.92122	-1.60354	-0.776735
Gm14207	2:119320447-119366137	0.344257	0.36252	0.197377	0.802528	0.877102
LOC100862328	2:119320447-119366137	0.776977	1.59455	1.55311	-0.999219	0.0379884
Exd1	2:119516506-119547627	1.22362	0.893052	1.42177	-0.216529	-0.670867
Itpka	2:119742336-119751253	1.51499	1.05292	1.74295	-0.202226	-0.727135
Capn3	2:120355308-120504919	0.416191	0.218001	0.418076	-0.00652039	-0.939428
Cdan1	2:120697019-120731619	0.256153	0.492833	0.284968	-0.153793	0.790299
Catsper2	2:121391722-121413792	2.64537	3.73731	2.35915	0.165204	0.663735
Slc28a2	2:122425810-122461130	0.187307	0.286078	0.318674	-0.76668	-0.155675
Spata5l1	2:122630580-122636477	4.1633	4.63179	3.00447	0.470617	0.624461
Atp8b4	2:126320972-126491553	0.21552	0.306631	0.203693	0.0814296	0.59011
Usp50	2:126707274-126783460	0.229326	0.178953	0.105659	1.11799	0.760171
Dusp2	2:127336158-127338377	0.305152	0.247407	0.195192	0.644637	0.341995
Adra2b	2:127363285-127367221	1.02039	1.13714	1.89551	-0.893472	-0.737176
Mal	2:127633225-127656695	0.233898	0.244681	0.151393	0.627576	0.692602
Gm14007	2:128601528-128609537	2.29709	2.33965	1.28568	0.837282	0.863763
Gm14022	2:129058887-129065911	0.103467	0.110102	0.173731	-0.747681	-0.658005
Il1b	2:129364578-129375733	2.30777	0.91604	2.68581	-0.218861	-1.55188
Ebf4	2:130295413-130370988	0.209298	0.190954	0.129848	0.688734	0.556397
Cpxm1	2:130390774-130397629	0.375256	0.373749	0.610431	-0.701953	-0.707758
4930473A02Rik	2:130450258-130563749	0.119521	0.32704	0.324911	-1.44279	0.00941923
Gm14057	2:130706114-130840147	0.35662	0.282359	0.213856	0.737746	0.400888
Adam33	2:131050668-131063814	0.325777	0.524861	0.291198	0.161881	0.849933
Siglec1	2:131067798-131086814	0.91706	1.45512	1.41777	-0.628535	0.0375163
Pank2	2:131262499-131352892	0.708677	0.748403	0.484772	0.547822	0.626509
Gpcpd1	2:132527208-132578300	85.4455	44.1014	66.449	0.362756	-0.591425
Jag1	2:137081450-137117062	0.631307	0.806563	1.11794	-0.824427	-0.470981
Slc24a3	2:145167730-145642162	0.141806	0.228978	0.148815	-0.0696087	0.621683
Thbd	2:148376905-148410669	0.839379	1.58623	0.774662	0.115756	1.03396
LOC100504621	2:150218098-150257214	0.440813	0.731038	0.70492	-0.677291	0.052488
Gins1	2:150909593-150931280	3.7254	2.26363	2.40731	0.629972	-0.0887864
Nanp	2:151028031-151039379	12.1563	8.08014	12.7997	-0.0744067	-0.663652
Gm14149	2:151205194-151231614	4.80948	6.27819	3.9709	0.276415	0.660882
Sox12	2:152393610-152398046	1.3121	1.12584	2.52543	-0.944657	-1.16553
Rem1	2:152626781-152643106	0.151984	0.352111	0.24091	-0.664577	0.547537
Foxs1	2:152931897-152933208	0.338513	0.336471	0.624608	-0.883742	-0.892471
Tspyl3	2:153222369-153225441	0.179853	0.121516	0.207718	-0.207806	-0.773483
Dnmt3b	2:153649453-153687730	1.63562	0.795475	1.43063	0.193186	-0.846761
Cdk5rap1	2:154335378-154372861	5.09954	8.09595	5.21678	-0.0327929	0.634041
2310005A03Rik	2:155081316-155100079	0.417644	0.495253	0.15484	1.43149	1.67738
Fam83c	2:155827102-155834854	0.296774	0.498127	0.628824	-1.08329	-0.336144
Spag4	2:156065212-156069640	0.692578	0.908716	1.32617	-0.937215	-0.545362
Scand1	2:156311845-156375638	32.2956	18.8186	28.4592	0.182444	-0.596737
4930405A21Rik	2:156613734-156764368	0.218126	0.2164	0.12301	0.826383	0.814919
Gm14230	2:156829850-156839919	0.141619	0.274496	0.257313	-0.861509	0.0932577
Gm14279	2:157521695-157522028	0.713716	0.361661	0.190221	1.90767	0.926957
Nnat	2:157540118-157568333	2.23325	1.32421	1.47741	0.596075	-0.157933
Snhg11	2:158375619-158386145	2.0461	3.08582	4.22665	-1.04663	-0.45386
Mafb	2:160361287-160367988	20.7486	26.694	8.82356	1.23358	1.59708
Zhx3	2:160645883-160873006	10.7262	16.7584	11.2108	-0.0637498	0.580002
Gm11454	2:163122611-163144267	0.341947	0.202154	0.182273	0.907671	0.14935
Tox2	2:163203193-163324187	0.668996	0.306796	0.442647	0.595842	-0.528876
R3hdml	2:163483309-163541721	0.53999	0.20858	0.629374	-0.220984	-1.59331
0610039K10Rik	2:163621578-163645819	0.814143	1.06083	0.557969	0.545096	0.926942
Slpi	2:164354069-164356507	1.38124	2.26378	2.5194	-0.867116	-0.154343
Sdc4	2:164423492-164444014	169.771	236.773	141.904	0.258673	0.738589
Mmp9	2:164948250-164955846	0.195259	0.178098	0.273214	-0.484646	-0.617363
Cd40	2:165055635-165071654	0.389568	0.254781	0.158054	1.30146	0.688842
Ptgis	2:167203195-167240537	1.11495	0.805092	0.683466	0.706037	0.236285
B4galt5	2:167298443-167349178	6.47566	11.2828	9.78576	-0.595655	0.205371
Snai1	2:167538226-167542814	0.54009	0.457886	0.863676	-0.677291	-0.915502
A530013C23Rik	2:167690828-167750341	0.341051	0.302724	0.220521	0.629072	0.457089
Fam65c	2:167980163-168050473	0.814595	1.37095	0.81945	-0.00857357	0.742453
LOC100502777	2:168893644-168912339	0.59603	0.104547	0.274942	1.11626	-1.39497
Aurka	2:172356141-172370506	1.64476	1.01576	1.68496	-0.0348426	-0.730154
Zbp1	2:173206611-173218922	4.36911	3.22109	6.07094	-0.474579	-0.914369
Gm14439	2:175061548-175067763	0.118266	0.554159	0.579234	-2.29211	-0.0638468
Gm14393	2:175061548-175067763	0.834698	1.21603	0.667397	0.322709	0.865557
Gm14399	2:175129098-175141994	0.672471	0.823504	0.433136	0.634653	0.926957
6230416C02Rik	2:175470062-175480838	0.204187	0.275913	0.126981	0.685279	1.1196
Gm14306	2:176670561-176681090	0.3171	0.723078	0.485958	-0.615891	0.57332
Gm14405	2:176852791-176864437	0.307735	0.482433	0.215298	0.515354	1.164
Gm14420	2:177464372-177479954	10.0669	16.6258	6.65907	0.596231	1.32003
Gm14403	2:177498225-177512418	2.7942	4.75291	2.15789	0.372813	1.13919
Gm14322	2:177759287-177773275	1.20044	1.4371	0.833852	0.525696	0.785296
Etohi1	2:178023283-178035859	8.60752	10.3505	6.09325	0.498384	0.764418
Zfp931	2:178064717-178078425	1.2278	1.5627	0.889016	0.465794	0.813756
Srms	2:181205562-181213171	0.697729	0.297734	0.489369	0.511743	-0.716899
Gm16119	2:181569149-181593241	0.554098	1.12917	0.468356	0.242538	1.26959
Rgs19	2:181680309-181693924	0.499246	1.11882	0.956266	-0.937661	0.226497
Tcea2	2:181680309-181693924	0.860046	1.17457	0.726894	0.24267	0.692317
Pkia	3:7366603-7445366	0.189329	0.344127	0.355417	-0.908617	-0.0465707
Fam164a	3:7503425-7553848	0.172408	0.248298	0.275704	-0.677291	-0.151045
Hey1	3:8663358-8667038	0.186473	0.141737	0.275257	-0.561814	-0.957566
Zbtb10	3:9250566-9285570	1.59794	0.913012	1.00821	0.664424	-0.143083
LOC100862399	3:10012591-10016610	1.60813	1.22233	1.00007	0.685279	0.289527
Car3	3:14863537-14872529	52.2766	151.766	81.5424	-0.641385	0.896226
LOC100862241	3:14863537-14872529	82.0781	198.535	122.898	-0.582386	0.691936
Cyp7b1	3:18061806-18243915	132.984	63.552	87.9865	0.595901	-0.469345
Naaladl2	3:23804915-24783537	0.270511	0.704961	0.381086	-0.494427	0.887429
Ect2	3:27097221-27153878	0.196825	0.137449	0.299632	-0.606277	-1.1243
Nceh1	3:27183003-27244960	15.3765	11.2365	16.8312	-0.130407	-0.582947
Tnik	3:28263213-28671259	0.159799	0.2949	0.25554	-0.677291	0.206675
Slc2a2	3:28697798-28732295	59.6157	109.448	64.7631	-0.119481	0.757004
Egfem1	3:29082576-29691056	0.366614	0.270006	0.171193	1.09864	0.657368
Skil	3:31094978-31122577	6.7011	3.75022	3.7965	0.81973	-0.017695
Gnb4	3:32529368-32616544	0.512324	0.750414	0.792016	-0.628474	-0.0778428
1810062G17Rik	3:36475927-36482299	0.548829	0.764714	1.00632	-0.874663	-0.3961
Trpc3	3:36620481-36690167	0.109984	0.271936	0.197813	-0.846837	0.459135
Nudt6	3:37335331-37419610	0.374082	0.582323	0.300434	0.316305	0.954771
Hspa4l	3:40744747-40798465	5.35414	8.8717	5.72334	-0.0962025	0.632353
Plk4	3:40799950-40879272	0.197243	0.226861	0.294876	-0.580138	-0.378299
3110057O12Rik	3:40894187-40938561	0.36311	0.742564	0.601399	-0.727917	0.304193
C430002E04Rik	3:41430596-41493212	1.43625	1.80091	2.22951	-0.634418	-0.307998
Pcdh18	3:49743295-49757316	0.144054	0.105147	0.207389	-0.525724	-0.979933
Ccrn4l	3:51224323-51252060	12.3037	11.0003	1.5297	3.00776	2.84622
Gm9442	3:51402672-51403584	0.343605	0.156703	0.549471	-0.677291	-1.81001
5031434O11Rik	3:51515317-51567117	0.279945	0.325225	0.157899	0.826139	1.04243
Mgst2	3:51661061-51682675	0.155798	0.118416	0.249155	-0.677362	-1.07318
Foxo1	3:52268336-52350109	8.72461	12.1896	7.00585	0.31653	0.799022
Postn	3:54361106-54391044	2.16619	3.34343	3.44439	-0.66909	-0.042921
Smad9	3:54755531-54807943	3.36012	2.22899	5.12027	-0.607708	-1.19983
Spg20	3:55112107-55137524	11.6817	15.824	10.3454	0.175255	0.613125
LOC100861809	3:57612395-57651684	0.131895	0.203834	0.210918	-0.677291	-0.0492875
Gm8234	3:58652041-58654041	0.511712	0.887289	0.485863	0.0747812	0.868854
F630111L10Rik,P2ry14	3:59006854-59344519	1.40551	0.891108	0.897338	0.64737	-0.0100517
P2ry13	3:59006854-59344519	0.530679	0.956822	0.858496	-0.69397	0.15644
Sucnr1	3:60081868-60087946	10.5679	17.7326	10.638	-0.00953973	0.737178
Arhgef26	3:62338343-62462221	5.09183	13.8982	5.04107	0.0144543	1.4631
Gm20031	3:63942335-63964733	0.56237	0.932625	0.449652	0.322709	1.05249
Kcnab1	3:64977366-65378219	0.175439	0.40958	0.138829	0.337657	1.56083
LOC100861877	3:65527482-65560603	2.01855	1.3425	2.28645	-0.179792	-0.768188
Lekr1	3:65666227-65831763	0.186882	0.11	0.180946	0.0465727	-0.718058
Lxn	3:67430098-67515523	0.260307	0.618305	0.676432	-1.37773	-0.129626
Fnip2	3:79345375-79567733	3.01314	4.69556	2.83978	0.0854886	0.725518
Accn5	3:81982228-82021233	12.8755	13.3702	8.00475	0.685704	0.740091
LOC100862155	3:83040141-83049917	174.174	123.764	196.945	-0.177264	-0.670202
Trim2	3:84160357-84260029	6.22897	2.55048	3.96882	0.650284	-0.637941
Dear1	3:84809821-84979198	0.55178	0.489301	0.367651	0.585757	0.412385
Mab21l2	3:86224256-86782695	0.745793	0.38372	0.688054	0.116253	-0.842467
Dclk2	3:86786149-86920884	0.202994	0.273512	0.176688	0.200234	0.630401
Cd5l	3:87327188-87371074	20.9302	30.9252	33.2723	-0.668734	-0.105539
Fcrl1	3:87376386-87401250	0.159881	0.120577	0.530567	-1.73054	-2.13758
Ntrk1	3:87778243-87795162	0.206054	0.777221	1.04449	-2.3417	-0.426396
Sh2d2a	3:87846754-87855722	0.113714	0.15846	0.196997	-0.792769	-0.314052
Gm19451	3:88133669-88140682	0.484311	0.1533	0.296581	0.707507	-0.95207
Rhbg	3:88242873-88254715	6.31076	6.46664	4.18376	0.593014	0.628217
Rab25	3:88542028-88548279	0.303929	0.128341	0.189009	0.685279	-0.55847
Arhgef2	3:88616109-88650917	0.716671	1.3379	0.809427	-0.175591	0.724999
Hcn3	3:89136141-89160157	0.598051	1.08707	1.03112	-0.785868	0.0762423
Muc1	3:89229051-89233369	0.155441	0.295634	0.305065	-0.972751	-0.0453067
Efna1	3:89271729-89280951	15.3959	20.1711	47.2064	-1.61644	-1.2267
Gm15998	3:89314096-89322879	0.122362	0.210383	0.393828	-1.68641	-0.904546
Il6ra	3:89863065-89914746	10.9605	28.2709	8.68873	0.335098	1.7021
Gm19710	3:89995452-90052515	1.12778	0.510067	0.643869	0.808647	-0.336079
Creb3l4	3:90237460-90245023	0.137795	0.196942	0.256757	-0.897888	-0.382638
S100a4	3:90603769-90606045	0.602206	0.991755	1.28401	-1.09233	-0.372603
S100a8	3:90669070-90670034	1.44688	0.855369	3.21354	-1.15122	-1.90954
S100a9	3:90692632-90695691	1.77488	1.82522	3.46807	-0.966408	-0.926061
Lor	3:92080270-92083142	0.857746	0.430021	0.78797	0.12241	-0.873734
Sprr2a2	3:92227790-92262700	18.1419	17.2369	10.8793	0.737746	0.663923
C2cd4d	3:94362443-94364567	0.881322	0.709292	0.559596	0.655284	0.341995
Rorc	3:94372621-94404501	0.768652	1.06483	0.706501	0.121638	0.591861
Gm9154	3:94604407-94604784	0.175433	0.26669	0.14027	0.322709	0.926957
Selenbp1,Selenbp2	3:94693407-94944848	321.276	264.245	178.943	0.844313	0.562377
Rfx5	3:94953424-95015423	2.53497	1.9184	2.87475	-0.181467	-0.583532
B230398E01Rik	3:94953424-95015423	5.22785	2.68838	4.87795	0.0999438	-0.859536
A730011C13Rik	3:94953424-95015423	0.755673	1.09653	0.617933	0.290311	0.827421
Tnfaip8l2	3:95129475-95142360	1.32145	1.16817	1.79354	-0.440687	-0.618551
Anxa9,Gm10691	3:95253673-95315117	0.692928	0.676965	1.06059	-0.614094	-0.647718
Gm129	3:95862383-95892268	1.12246	2.5782	0.388771	1.52968	2.72937
C920021L13Rik	3:95862383-95892268	0.530438	1.17882	0.718253	-0.43731	0.714775
Mtmr11	3:96161876-96172454	0.838165	0.511599	0.262465	1.67511	0.962892
Gm17690	3:96161876-96172454	2.77773	1.44099	2.31581	0.262393	-0.684456
Hist2h3c1	3:96238107-96248509	4.00689	3.62484	2.61413	0.616155	0.471588
Hist2h4	3:96260035-96263317	0.242082	0.411359	0.446556	-0.883347	-0.118445
Terc	3:96412563-96414833	1.0831	0.436757	0.907474	0.25524	-1.05502
Txnip	3:96555767-96566801	60.6077	120.928	106.378	-0.81162	0.184954
Gm15441	3:96555767-96566801	47.0035	18.4174	42.9578	0.129849	-1.22185
Lix1l	3:96601020-96629819	0.270568	0.234737	0.164985	0.713661	0.508713
Itga10	3:96645583-96664519	1.80872	1.05642	0.955822	0.920156	0.144376
Bcl9,Gm17608	3:97203661-97297995	2.4413	1.43009	2.42542	0.00941775	-0.762126
Gm20143	3:97689464-97888707	5.95136	5.65505	3.93568	0.596607	0.522929
Hsd3b3	3:98741475-98764236	25.9894	55.7186	25.9892	1.21535e-05	1.10025
Fam46c	3:100468055-100489192	4.84125	8.89682	2.29644	1.07598	1.95389
Vtcn1	3:100825458-100896922	0.130455	0.369588	0.161202	-0.305323	1.19705
Cd2	3:101275907-101287939	0.245744	0.607062	0.417539	-0.764754	0.539934
Igsf3	3:101377124-101463060	0.104103	0.229048	0.14901	-0.517392	0.620238
Ngf	3:102469927-102521013	2.42191	3.23032	3.7398	-0.626815	-0.211285
Tspan2	3:102720230-102772310	0.33359	0.411523	0.513396	-0.621997	-0.319097
Nr1h5,Sycp1	3:102818498-102964133	1.54968	2.83728	1.86379	-0.266271	0.606272
Gm15471	3:103800604-103809387	0.562425	0.807229	0.303959	0.887787	1.4091
Dclre1b	3:103800604-103809387	1.24061	2.32283	1.11865	0.149293	1.05412
Ptpn22	3:103857761-103912306	0.227186	0.39717	0.489077	-1.10619	-0.300304
Ppm1j	3:104781055-104786018	0.188112	0.143677	0.224707	-0.256457	-0.645219
Cttnbp2nl	3:105000700-105053146	1.10537	1.64311	1.0869	0.0243052	0.596203
Adora3,Gm5547	3:105803093-105924042	0.198757	0.10025	0.105388	0.915297	-0.0721032
Kcna2	3:107101566-107115005	0.102979	0.116456	0.25304	-1.29702	-1.11959
A630076J17Rik	3:107230613-107239707	0.243342	0.369934	0.507739	-1.0611	-0.45682
Slc16a4	3:107291291-107312115	0.18827	0.341245	0.127375	0.563717	1.42172
Rbm15	3:107325199-107335275	3.11918	3.97372	1.88923	0.723367	1.07269
Gstm3	3:107963695-107969174	3.84553	9.05458	5.01671	-0.38356	0.851906
Gstm1	3:108012113-108030786	666.112	817.127	1026.81	-0.624327	-0.329532
Gnat2	3:108093067-108101286	0.262408	0.214797	0.403487	-0.620708	-0.909544
LOC100862093	3:108591277-108722299	0.866941	0.741326	1.21327	-0.484893	-0.710719
Slc25a24	3:109123148-109168409	0.225278	0.465751	0.295404	-0.390987	0.656868
Vcam1	3:116108636-116129702	2.505	5.80743	3.4616	-0.466631	0.746459
Cdc14a	3:116272552-116424032	0.311695	0.44212	0.481118	-0.626254	-0.121953
Sass6	3:116562963-116630984	0.213411	0.422736	0.281409	-0.399032	0.587088
1700061I17Rik	3:117060521-117077765	0.310436	0.198703	0.169831	0.870196	0.226517
Gm17494	3:122245550-122336367	0.593521	0.423826	0.891598	-0.587094	-1.07292
4933405D12Rik	3:122882591-122924116	0.23659	0.32003	0.192977	0.293957	0.729774
LOC100862236	3:122924381-122926194	0.397134	0.181115	0.381043	0.0596743	-1.07304
Alpk1	3:127666739-127780527	0.319097	0.715311	0.520272	-0.705271	0.459302
Egf	3:129677574-129763882	0.301357	0.227619	0.54411	-0.852425	-1.25728
Agxt2l1	3:130617447-130638053	99.491	83.1839	136.454	-0.455772	-0.714034
Cyp2u1	3:131288444-131316661	0.894681	0.491962	0.754142	0.246538	-0.616288
Gm5549	3:132629807-132645430	0.874147	1.46629	1.35676	-0.634216	0.112004
Npnt	3:132881752-132950320	1.37549	0.78201	1.81805	-0.402446	-1.21713
Dnajb14	3:137867674-137914564	3.38209	4.88504	3.19012	0.0843079	0.614761
Dapp1	3:137931005-137981549	0.317959	0.438042	0.286008	0.152784	0.615013
Gbp5	3:142496809-142522344	0.406937	0.598858	0.687854	-0.757296	-0.199889
Gbp7	3:142530337-142550083	1.21838	1.45645	2.06423	-0.760637	-0.503155
Gbp3	3:142560050-142573212	1.01259	1.54162	1.7278	-0.770891	-0.16449
Gbp1	3:142594846-142619176	0.340374	0.566398	1.13039	-1.73163	-0.996929
Gbp2	3:142620662-142638008	1.47825	2.31501	2.77185	-0.906965	-0.259831
Cyr61	3:145646970-145649985	3.62114	4.11664	7.16283	-0.984086	-0.799063
Syde2	3:145984121-146021798	1.19035	1.91978	1.19892	-0.0103454	0.679211
Spata1	3:146450380-146499753	0.808498	1.36966	0.875261	-0.114469	0.646032
Ifi44	3:151730921-151749959	0.280255	0.461726	0.679986	-1.27877	-0.55847
Dnajb4	3:152182783-152236830	23.9381	26.7116	16.6839	0.520851	0.679009
Lrriq3	3:155093420-155194278	1.15062	1.3407	0.814861	0.497791	0.718363
Cyp7a1	4:6262811-6275642	19.5779	23.0173	10.075	0.958449	1.19194
Gm11827	4:11122804-11126999	1.04205	2.47242	0.488612	1.09267	2.33916
Trp53inp1	4:11156440-11175210	41.9451	39.9453	18.7719	1.15993	1.08945
Gm11821	4:11400090-11401324	0.290609	0.176712	0.139417	1.05967	0.341995
Fsbp,Rad54b	4:11558919-11615852	0.562124	0.249868	0.675178	-0.264381	-1.4341
4930480G23Rik	4:19979106-20031709	6.87452	8.70477	5.63601	0.286586	0.627132
Sfrs18	4:21846326-21877044	2.53893	4.12121	2.5661	-0.0153613	0.68349
Epha7	4:28813144-28967499	0.268951	0.466306	0.415564	-0.62773	0.166207
BC024582	4:32238924-32586108	0.457164	0.960483	0.69095	-0.595871	0.475179
Bach2	4:32238924-32586108	0.157607	0.399319	0.168023	-0.0923288	1.24889
Pnrc1	4:33245422-33248787	56.0022	37.3142	67.0662	-0.260102	-0.84586
Dnaja1,Mir207	4:40722467-40757885	47.8735	69.8083	41.8216	0.194979	0.739149
LOC100862160	4:41494484-41503075	7.34326	10.7146	5.60932	0.388597	0.933683
LOC100861618	4:41920841-41923020	0.101799	0.154754	0.162791	-0.677291	-0.0730429
Ccl21a	4:42772579-42779387	0.961227	0.498151	1.18778	-0.305323	-1.25362
Atp8b5	4:43267158-43376016	0.258841	0.106204	0.295331	-0.190269	-1.4755
Fam166b	4:43379873-43429134	0.135127	0.205418	0.367099	-1.44186	-0.837607
Rmrp	4:43492784-43493059	0.417647	2.85705	2.33756	-2.48465	0.289527
Tpm2	4:43514587-43523583	3.79398	5.68649	7.05667	-0.895276	-0.311449
Reck	4:43875529-43944806	1.02876	0.823113	1.2555	-0.287345	-0.609096
Gm12504	4:44121892-44124123	0.368137	0.312105	0.48681	-0.403116	-0.641327
Aldh1b1	4:45799021-45804608	18.3416	28.1217	16.5682	0.1467	0.763268
Gm19568	4:46489238-46503438	0.393177	0.298851	0.233199	0.753617	0.357864
Coro2a	4:46505014-46601887	0.775823	3.93519	0.460261	0.753276	3.09591
Tbc1d2	4:46604389-46650606	0.276026	0.170272	0.269637	0.0337864	-0.663177
Gabbr2	4:46662321-46991844	4.56615	3.49874	5.60126	-0.294772	-0.678914
Gm19579	4:48279801-48473430	0.321186	0.195309	0.308172	0.0596743	-0.657975
Acnat2	4:49371519-49408181	18.3318	35.4579	20.2412	-0.142945	0.808814
2810432L12Rik	4:49584505-49630785	0.211041	0.133263	0.134821	0.646479	-0.0167731
Ugcg	4:59189549-59222833	6.60733	6.31025	9.44557	-0.51557	-0.581942
Mup7	4:60066468-60070475	6156.81	3917.1	3017.53	1.02881	0.376416
Mup2	4:60135931-60139857	409.618	227.474	205.951	0.991975	0.143401
Mup8	4:60218620-60222599	18.5416	11.3084	6.92437	1.42101	0.707644
Mup9	4:60419159-60421952	73.3176	35.5064	26.9627	1.4432	0.397114
Mup1	4:60498011-60501960	880.951	512.982	438.27	1.00724	0.22709
Mup10	4:60578259-60582155	0.170847	0.227254	0.273207	-0.677291	-0.265688
Mup11	4:60658465-60662395	1592.58	767.522	698.732	1.18856	0.135469
Mup12	4:60737380-60741281	262.976	173.492	155.113	0.761609	0.161549
Mup13	4:61224306-61228286	14.2485	8.63029	5.22161	1.44824	0.724913
Mup14	4:61300036-61303998	1902.78	1253.75	971.975	0.969115	0.367264
Mup15	4:61435786-61439704	329.299	129.734	88.9501	1.88833	0.544487
Mup-ps12	4:61452243-61456002	30.0484	25.8126	15.7841	0.928814	0.7096
Mup16	4:61515591-61519486	471.816	139.613	99.3911	2.24703	0.490245
Mup17	4:61591930-61595832	1773.12	1012.48	953.584	0.894858	0.0864658
LOC100048884	4:61670176-61674094	5.38411	1.74009	2.74568	0.971543	-0.658005
Mup5	4:61831318-61835180	5.99283	3.72991	3.02084	0.98829	0.304193
Kif12	4:63159127-63172142	0.15141	0.346776	0.3031	-1.00133	0.194212
Orm3	4:63356076-63359687	5.70096	9.277	3.05726	0.898965	1.60142
Whrn	4:63414909-63495951	0.564063	0.243908	0.634707	-0.170234	-1.37975
Tlr4	4:66827429-66847294	0.274879	0.523778	0.521072	-0.922689	0.00747254
Megf9	4:70427230-70534966	4.03913	7.33075	3.24935	0.313894	1.17381
D4Bwg0951e	4:80910552-80959284	42.4713	57.4351	36.9189	0.202129	0.637576
Cntln	4:84884250-85131918	0.214389	0.299733	0.329145	-0.618493	-0.135046
Acer2	4:86874381-86920884	3.67476	6.731	3.09705	0.246754	1.11993
Ptplad2	4:88094600-88438926	0.182792	0.2663	0.280112	-0.615803	-0.0729534
Mir31	4:88909898-88910662	2.27493	1.0641	1.11936	1.02315	-0.0730429
Jun	4:95049035-95052345	8.67971	7.20828	32.2764	-1.89476	-2.16275
Lepr	4:101676182-101815354	7.93716	2.17863	4.53739	0.806759	-1.05844
Pde4b	4:102254741-102607262	3.21096	3.14946	6.9069	-1.10503	-1.13294
Pcsk9	4:106441714-106464325	0.873762	2.11573	0.958515	-0.13356	1.14228
Dhcr24	4:106561037-106589113	143.249	218.351	118.38	0.275094	0.883221
Dio1	4:107291464-107307143	71.9365	68.423	45.312	0.66683	0.594586
Ttc39a	4:109407099-109449021	0.193023	0.388519	0.290304	-0.588791	0.420422
Spata6	4:111719997-111832872	0.400791	0.488786	0.320269	0.323568	0.60992
Cyp4a10,Cyp4a31	4:115518254-115579015	4110.63	4284.34	2711.37	0.600339	0.660053
Cyp4a32	4:115600937-115647836	95.2403	72.1617	48.936	0.960676	0.560336
Pik3r3	4:116221617-116303100	0.423532	0.414439	0.254887	0.732613	0.701299
Gm12996	4:116824867-116831089	0.62819	0.894826	0.420239	0.579991	1.0904
Btbd19	4:117119061-117126197	1.11502	0.801147	1.70924	-0.616283	-1.09322
Plk3	4:117126609-117133954	44.9317	30.1149	52.4731	-0.223844	-0.801097
Gm12843	4:117213332-117496915	0.23285	0.221235	0.465465	-0.99927	-1.07309
Tmem125	4:118540539-118545082	5.90791	3.90176	6.1232	-0.051638	-0.650162
4930538K18Rik	4:119205054-119218403	0.414179	0.123563	0.326475	0.343282	-1.40173
Zmynd12	4:119422683-119453936	0.309754	0.184987	0.300737	0.042621	-0.70108
Hivep3	4:119733802-120135504	0.265185	0.637352	0.57691	-1.12134	0.143744
Cited4	4:120666562-120667820	0.191534	0.291168	0.306289	-0.677291	-0.0730429
Dem1	4:120921201-120925005	1.32823	0.760439	1.9495	-0.553596	-1.3582
Zfp69	4:120930136-120951722	0.527271	1.09566	0.527365	-0.000254759	1.05493
Mfsd2a	4:122941897-122965644	74.6571	119.377	63.3254	0.237494	0.914668
Mycl1	4:122982815-123058447	6.47785	8.22013	5.21093	0.313975	0.657621
Fhl3	4:124700513-124708692	0.252415	0.176966	0.28033	-0.151325	-0.663651
Tekt2	4:126315864-126326282	0.379354	0.20338	0.178278	1.08942	0.19005
Gja4	4:127308624-127316727	2.00516	2.74018	1.40843	0.509633	0.960182
Tlr12	4:128613837-128618619	4.70165	3.52361	6.22964	-0.405982	-0.822094
Adc	4:128932145-128962417	0.234788	0.293186	0.50955	-1.11786	-0.797408
Zbtb8a	4:129335517-129378113	0.191761	0.520558	0.284748	-0.570374	0.870373
Lck	4:129548343-129573641	0.432356	0.582071	0.672888	-0.638145	-0.209173
Tmem39b	4:129676352-129696925	2.12954	2.45269	1.60506	0.407914	0.611737
Rps15a-ps4	4:132219892-132220589	0.710134	0.314865	0.8517	-0.262254	-1.43561
Snora16a	4:132308677-132311024	38.3585	19.4373	20.4468	0.907671	-0.0730429
Sesn2	4:132492045-132512673	5.74921	6.2882	8.59639	-0.580367	-0.451084
Atpif1	4:132530547-132535431	12.8425	15.9701	20.3176	-0.661802	-0.347353
Ptafr	4:132564033-132582780	0.40792	0.323358	0.556342	-0.447686	-0.782839
BC013712	4:132781803-132796399	0.664783	1.20538	1.20135	-0.853705	0.00482755
Map3k6	4:133240679-133263087	0.908587	0.881684	0.538179	0.755537	0.712176
1810019J16Rik	4:133518751-133530790	3.05409	2.1526	3.25775	-0.0931299	-0.597795
Nr0b2	4:133553239-133557550	14.4654	62.6297	45.1678	-1.64269	0.471553
Rps6ka1	4:133847289-133887799	2.90266	2.87291	5.04265	-0.796804	-0.811669
Aim1l	4:134068451-134092504	0.395634	0.591891	0.592503	-0.582654	-0.00148962
Ccdc21,Sh3bgrl3	4:134127405-134187085	35.0833	72.007	30.2647	0.213151	1.2505
E130218I03Rik	4:134243305-134245873	1.9939	1.16787	2.14115	-0.102797	-0.874511
Stmn1	4:134468319-134473843	7.36185	5.90371	9.23446	-0.326959	-0.645405
A330049M08Rik	4:135367640-135398257	0.787173	0.403146	0.65244	0.270837	-0.694541
Myom3	4:135759714-135815564	0.788554	1.30597	0.167989	2.23084	2.95868
Id3	4:136143813-136145750	21.157	16.2219	49.06	-1.21341	-1.5966
Asap3	4:136206364-136246669	2.31415	2.39505	3.55093	-0.617714	-0.568142
LOC100862132	4:136864685-136886573	0.816883	1.12892	1.42506	-0.802822	-0.336077
Zbtb40	4:136979660-137048785	1.03375	2.70793	1.36933	-0.405578	0.98372
Cda	4:138336472-138368269	20.2382	7.83123	21.6999	-0.100609	-1.47038
Rnf186	4:138961690-138968464	4.52278	3.83089	6.00871	-0.409845	-0.649375
Iffo2	4:139530547-139620416	4.55552	3.23856	3.02332	0.591479	0.0992179
Klhdc7a	4:139959476-139969513	1.88721	3.17976	2.94417	-0.641606	0.111055
Arhgef10l	4:140514273-140665905	7.73734	5.24336	8.65614	-0.161886	-0.723231
Mfap2	4:141010423-141060545	0.13605	0.180959	0.211019	-0.633239	-0.221706
Gm13056	4:141278438-141279794	0.326798	0.434695	0.261297	0.322709	0.734312
Fam131c	4:141368219-141384175	5.78776	4.02521	6.27644	-0.116941	-0.640881
Cela2a	4:141793611-141826003	0.409358	0.217805	0.261847	0.644637	-0.265688
Prdm2	4:143107184-143212709	6.10636	9.29521	6.1062	3.62849e-05	0.606213
Gm19743	4:143215619-143218313	0.321736	0.489098	1.029	-1.67729	-1.07304
Tnfrsf1b	4:145212038-145246870	12.4057	12.8057	8.19731	0.597779	0.643561
1700029I01Rik	4:145789514-145831978	0.262453	0.224425	0.346251	-0.399757	-0.625584
Gm13238	4:145837218-145837992	0.204132	0.23274	0.122413	0.737746	0.926957
Gm13157	4:147753973-147809809	0.451026	0.523139	0.786793	-0.802771	-0.588789
Rps19-ps3,Zfp933	4:147821748-147848414	1.88471	3.19502	1.23859	0.605644	1.36713
Pik3cd	4:149586637-149701629	0.480404	0.854188	1.00295	-1.06192	-0.231619
Spsb1	4:149896282-149955006	0.713667	0.77166	0.490255	0.541718	0.654431
Gpr157	4:150087416-150105985	1.28643	0.760442	1.37717	-0.098332	-0.856794
1700045H11Rik	4:150828224-150872122	16.025	25.6766	14.061	0.188622	0.868756
Per3	4:151003556-151863293	0.497076	1.43371	0.469263	0.0830699	1.61129
Klhl21	4:152008890-152017677	12.094	21.7343	13.4164	-0.149704	0.69598
Gpr153	4:152274318-152285370	0.224193	0.127902	0.249917	-0.15671	-0.966409
2810405K02Rik	4:154869584-154899277	11.3855	14.461	18.3266	-0.686744	-0.341774
Morn1	4:155072790-155145592	2.3509	1.24191	2.3858	-0.0212629	-0.941911
2610002J02Rik	4:155249897-155256996	11.6391	7.46006	12.3347	-0.0837429	-0.725463
2010015L04Rik,Tmem52	4:155408308-155470858	0.363869	0.339719	0.187454	0.956879	0.857802
Gm16023	4:155601415-155649932	2.70475	4.80823	2.88334	-0.0922426	0.737766
Mmp23	4:155650654-155653586	0.458422	0.728786	0.31664	0.533835	1.20265
2610204G22Rik	4:155761166-155763560	3.64263	1.40926	1.05193	1.79194	0.421898
Vwa1	4:155768494-155774561	0.419663	0.185455	0.335549	0.322709	-0.855451
Ccnl2	4:155810886-155828480	20.8916	28.4624	17.6484	0.243383	0.689521
Tnfrsf18	4:156018495-156034742	0.373935	0.640341	0.933041	-1.31915	-0.543099
9430015G10Rik	4:156109993-156127344	1.39016	3.08745	2.17519	-0.645888	0.505273
Gm15772	5:3236389-3236928	1.93588	0.936377	1.47751	0.389823	-0.658005
Gm9897	5:4192366-4197651	0.198021	0.470358	0.296871	-0.584182	0.663923
Steap2	5:5664830-5694568	0.571086	0.889522	0.950303	-0.73468	-0.0953568
Steap4	5:7960471-7982213	12.6387	23.0558	13.9448	-0.141879	0.725404
Abcb1a	5:8490335-8748570	0.335724	0.660394	0.392924	-0.226973	0.749076
Gm17739	5:9100736-9161776	3.6305	1.37968	4.24243	-0.224722	-1.62056
Cacna2d1	5:15934690-16374511	0.115222	0.189403	0.194704	-0.756872	-0.0398214
Sema3c	5:17574815-17730268	0.150541	0.311236	0.173329	-0.20336	0.844495
Cd36,Mir5109	5:17770446-17888959	8.84968	36.6616	22.3876	-1.339	0.711568
Gnai1	5:18264227-18360413	0.680467	1.2168	1.24153	-0.86752	-0.0290299
Fgl2	5:21292960-21424677	0.706863	0.95856	1.17533	-0.73356	-0.294122
Ccdc146	5:21292960-21424677	0.110338	0.277355	0.131243	-0.250312	1.0795
Napepld	5:21662889-21701388	0.181621	0.401172	0.257432	-0.503263	0.640029
A930003O13Rik	5:22694706-23275597	0.258896	0.180005	0.292892	-0.177999	-0.70233
4933427G23Rik	5:23830774-23831897	0.282853	0.191106	0.175902	0.685279	0.119602
2700038G22Rik	5:23850596-23855033	0.301467	0.286428	0.140604	1.10036	1.02654
Nupl2	5:24164962-24184089	2.84859	1.16305	2.54868	0.1605	-1.13184
Nos3	5:24364818-24392143	0.693976	1.28262	0.724265	-0.061632	0.82451
Wdr86	5:24711777-24731172	0.205165	0.151503	0.382916	-0.900245	-1.33769
Crygn	5:24750827-24785484	2.58351	1.56936	2.56736	0.00904569	-0.710108
2900005J15Rik	5:24862710-25110106	3.33365	2.4518	3.67943	-0.14238	-0.585638
Insig1	5:28071322-28079376	19.1015	45.5949	24.9189	-0.383556	0.871633
Rbm33	5:28316895-28419244	4.5365	8.84863	5.402	-0.251914	0.711959
Rnf32	5:29196038-29225505	0.256049	0.229502	0.462764	-0.853856	-1.01177
Kcnk3	5:30573986-30625270	0.190583	0.108645	0.234925	-0.301782	-1.11257
Cgref1	5:30933142-30945480	11.6015	3.73703	9.83105	0.238895	-1.39545
Abhd1	5:30950065-30960836	3.72692	1.63504	2.93992	0.342205	-0.84645
Slc30a3	5:31086105-31093527	0.383569	0.230809	0.664493	-0.792769	-1.52556
LOC100503002	5:31596934-31697610	0.236545	0.520252	0.328468	-0.473636	0.663459
Gm2545	5:31596934-31697610	0.240559	0.48878	0.185225	0.377113	1.39991
Fosl2	5:32136471-32157840	3.5781	2.84646	5.14403	-0.523702	-0.85373
Slc5a1	5:33104218-33162699	0.268739	0.437715	0.251711	0.0944397	0.798224
Gm1673	5:33983473-33985006	0.266247	0.202372	0.473197	-0.829679	-1.22543
Cpz	5:35502217-35525626	0.335304	0.243781	0.384662	-0.198123	-0.658005
Htra3	5:35651858-35679782	2.51096	1.62369	1.44607	0.7961	0.167131
Zfp518b	5:38668483-38684826	0.242017	0.164371	0.259364	-0.0998728	-0.658028
Gm7854	5:43151685-43289724	0.187612	0.285205	0.318767	-0.764754	-0.160506
Cpeb2	5:43151685-43289724	9.89599	20.8947	11.2681	-0.187332	0.89089
Ppargc1a	5:51454238-51553921	3.69784	4.11107	2.34837	0.655027	0.807857
Slc34a2	5:53049352-53071664	2.09064	0.706867	1.13554	0.880566	-0.683867
Tbc1d19	5:53809626-53909054	0.884574	1.2449	0.799582	0.145738	0.638718
Gm20033	5:64802060-64833037	0.112191	0.255827	0.358817	-1.67729	-0.48808
Klf3	5:64802060-64833037	21.2167	23.4814	14.2397	0.575281	0.721595
Tlr1	5:64924722-64933568	0.218459	0.368602	0.379366	-0.796228	-0.0415242
Rbm47	5:66010201-66151924	8.74707	20.4889	12.2445	-0.485264	0.742705
Nsun7	5:66260124-66620488	0.305502	0.111412	0.234875	0.379285	-1.07599
Atp10d	5:72203326-72299264	1.4756	0.782123	1.4651	0.0103042	-0.905529
Nipal1	5:72647795-72671078	3.05514	2.41465	1.33295	1.19661	0.857187
2700023E23Rik,Snora26	5:74093051-74094336	30.6031	3.82679	6.57284	2.21909	-0.780384
Rasl11b	5:74195325-74199477	2.81201	1.11759	3.1595	-0.168096	-1.49931
Lnx1	5:74534289-74704194	1.11583	0.586476	0.465073	1.26259	0.334615
Kit	5:75574986-75656722	0.957196	1.23453	0.825279	0.213933	0.581004
Ppat	5:76913248-76969357	5.56206	5.64644	3.71306	0.583011	0.604735
Stap1	5:86071759-86104687	0.496932	0.824798	0.909074	-0.871349	-0.140358
Sult1b1	5:87513338-87538195	8.47173	11.0622	6.4871	0.385083	0.769988
Sult1d1	5:87551690-87569059	77.849	107.671	54.0757	0.525697	0.993572
Sult1e1	5:87575718-87591611	0.409645	2.60637	0.152856	1.4222	4.0918
Gm9958	5:90366996-90368488	1.1622	0.951332	1.4475	-0.316702	-0.605538
Afp	5:90490713-90515741	0.79941	1.41014	1.23343	-0.625669	0.193165
Afp	5:90490713-90515741	1.32823	2.08221	2.44906	-0.882719	-0.234114
5830473C10Rik	5:90561022-90598123	14.3299	12.7817	22.0982	-0.624899	-0.789846
Ppbp	5:90768517-90770060	0.494843	0.250751	0.527547	-0.0923288	-1.07304
Cxcl1	5:90891244-90893121	1.23387	4.19106	2.00396	-0.699659	1.06446
Cxcl9	5:92321330-92328079	2.51506	2.33918	4.24253	-0.754332	-0.858918
Art3	5:92331433-92435199	0.591831	0.883943	0.929831	-0.651782	-0.0730155
Cxcl10	5:92331433-92435199	1.67482	2.42363	4.1204	-1.29878	-0.765614
Fam47e	5:92555040-92591449	6.07094	8.81779	3.30957	0.875275	1.41377
Ccdc158	5:92603047-92675244	0.376221	0.194079	0.246822	0.608108	-0.346827
Stbd1	5:92603047-92675244	41.5575	69.1687	32.1967	0.368197	1.10321
Sowahb	5:93041122-93045022	2.27762	1.19536	2.71928	-0.255696	-1.18578
2010109A12Rik	5:93093456-93213474	0.513718	0.260377	0.136962	1.9072	0.926831
Cxcl13	5:95956938-95961068	2.56143	3.50446	2.21669	0.208538	0.660783
Mir703	5:98329303-98802229	6060.36	4108.44	6941.08	-0.195758	-0.756569
Rasgef1b	5:99217419-99252927	12.2121	10.468	4.22094	1.53267	1.31035
2310034O05Rik	5:100210691-100218049	0.575847	0.389064	0.613905	-0.0923288	-0.658005
LOC100861842	5:103862049-103911229	1.0567	0.535458	0.985716	0.100316	-0.880398
Gbp8	5:105013889-105053561	0.575133	1.01953	1.108	-0.945995	-0.120059
Gbp9	5:105076471-105110418	0.722036	1.52068	1.38247	-0.937103	0.13747
Gbp11,Gbp4,Gbp6	5:105115766-105346565	2.28518	3.38033	6.64582	-1.54014	-0.975283
Gbp10	5:105115766-105346565	0.456689	0.694252	1.52262	-1.73727	-1.13303
Lrrc8c	5:105519416-105613002	0.583841	1.19547	0.750369	-0.362025	0.671911
Rps15a-ps5	5:105698522-105819412	0.319741	0.121516	0.127827	1.32271	-0.0730429
Gm15817	5:105698522-105819412	2.00998	1.17311	1.9515	0.0426008	-0.734241
Brdt	5:107331193-107387058	0.546896	0.319825	0.538921	0.0211914	-0.75279
Mn1	5:111417302-111457029	4.19812	2.84683	2.78972	0.589622	0.0292385
Selplg	5:113817797-113830501	0.382363	0.435948	0.726097	-0.925219	-0.736008
Gm19941	5:113817797-113830501	0.963563	1.56378	1.54124	-0.677638	0.020947
Ung	5:114123676-114139438	2.76799	1.47493	3.59342	-0.37652	-1.28471
Alkbh2	5:114123676-114139438	5.60635	3.49151	5.6767	-0.0179905	-0.701203
Acacb	5:114146201-114250762	15.0843	10.8939	9.29547	0.698444	0.228922
Mvk	5:114444296-114461392	3.86946	4.9564	3.3082	0.226086	0.583245
BC057022	5:114568250-114613218	7.62609	1.24337	2.07244	1.87961	-0.737077
1500011B03Rik	5:114808195-114813976	0.803112	1.10464	1.72743	-1.10495	-0.645051
Oasl2	5:114896933-114912283	0.774517	1.43245	1.40505	-0.859253	0.0278595
Srrm4	5:116438721-116591817	1.71347	1.1538	0.944772	0.858881	0.288357
Gm19648	5:117975327-118010203	1.15713	1.79447	2.16088	-0.901066	-0.268059
Gm10390	5:120116512-120198971	0.106239	0.173038	0.188092	-0.824133	-0.120349
Dtx1	5:120680263-120711669	0.163129	0.223188	0.247822	-0.603291	-0.151045
Oas2	5:120730332-120749850	0.385398	0.817952	0.665496	-0.788081	0.297585
Oas1c	5:120800198-120812514	0.20214	0.346736	0.606536	-1.58524	-0.806755
Oas1a,Oas1g	5:120861421-120907525	1.0144	1.99017	1.86632	-0.879561	0.0926961
Fam109a	5:121847803-121854701	3.77314	2.56042	4.20211	-0.155351	-0.714732
P2rx7	5:122643910-122691432	0.55397	0.858652	0.562615	-0.022339	0.609926
Rhof	5:123076274-123132629	0.177663	0.146294	0.295944	-0.736185	-1.01646
Mlxip	5:123394804-123457932	2.42366	2.97969	1.93556	0.324437	0.622412
Diablo	5:123510459-123525363	0.950774	0.353637	0.507293	0.906284	-0.520551
Ccdc62	5:123930688-123969895	1.82212	1.79536	1.19093	0.613534	0.592191
Aacs	5:125465973-125522339	1.901	4.6576	2.8915	-0.605062	0.687771
Gpr133	5:129096672-129204839	0.126934	0.188643	0.221438	-0.802828	-0.231246
Phkg1	5:129846989-129879083	0.279132	0.17153	0.130065	1.10171	0.399226
2410018M08Rik	5:129895722-129903623	4.80147	2.54421	3.94936	0.281857	-0.634399
Ncf1	5:134220259-134229625	0.615119	1.03034	1.08384	-0.817222	-0.0730429
Eln	5:134702595-134747254	1.40096	0.876231	0.934538	0.584095	-0.0929424
Wbscr27	5:134932225-134942672	6.13286	4.9918	7.69373	-0.327124	-0.624123
Cldn3	5:134986213-135001350	92.0698	57.6247	89.0969	0.0473526	-0.62869
Stx1a	5:135023542-135051320	0.141892	0.278566	0.184355	-0.377695	0.595534
Vps37d	5:135072899-135078266	0.429672	0.181914	0.772714	-0.846697	-2.08668
Rhbdd2	5:135631916-135656257	9.9654	11.594	7.66061	0.379468	0.597846
Styxl1	5:135746874-135778385	0.650918	0.575346	0.429457	0.599963	0.421918
Ywhag	5:135898683-135934641	7.86426	5.51704	3.38856	1.21464	0.703221
Rasa4	5:136083915-136112045	0.530656	0.900516	0.594571	-0.164072	0.598904
LOC100861979	5:136247739-136567487	1.75502	2.59957	1.43928	0.286141	0.852926
Cldn15	5:136967868-136975845	0.331492	0.358056	0.20925	0.663746	0.774954
Serpine1	5:137061502-137072272	0.91463	0.403707	1.68889	-0.884818	-2.0647
Gm7285	5:137601592-137602176	0.850048	0.469902	0.308941	1.46021	0.605029
Zcwpw1	5:137787754-137836278	1.33528	1.08471	1.634	-0.291271	-0.591109
Gjc3	5:137953789-137975630	3.60927	1.93936	3.13865	0.201563	-0.694563
Zfp113	5:138139463-138155744	1.36927	1.44196	2.1209	-0.631271	-0.556645
Mblac1	5:138194159-138196280	1.01732	0.634878	1.39814	-0.45873	-1.13895
Gm5294	5:138820079-138821619	0.130829	0.248606	0.261517	-0.999219	-0.0730429
Adap1	5:139271062-139325464	0.287544	0.556335	0.365767	-0.347143	0.605029
3110082I17Rik	5:139359738-139460534	1.80956	1.20133	2.03294	-0.167928	-0.758934
Chst12	5:140505608-140525370	0.290698	0.552393	0.537499	-0.886744	0.0394327
Ttyh3	5:140620576-140649031	1.94994	3.79347	3.6703	-0.912467	0.0476227
Iqce	5:140661860-140702378	1.85534	1.27815	1.95233	-0.0735108	-0.611132
Mmd2	5:142563479-142608752	1.21152	2.58291	1.71292	-0.499648	0.592538
Ankrd61	5:143817786-143909839	0.133681	0.338701	0.249404	-0.899684	0.44153
Bri3	5:144241823-144358112	0.338811	0.551507	0.2963	0.193426	0.896322
Gpr12	5:146582149-146600203	0.166822	0.597065	0.447899	-1.42487	0.414713
Mtus2	5:147957319-148316065	0.312415	0.154286	0.233712	0.418731	-0.599124
2210417A02Rik	5:148741283-148743139	3.0142	2.31498	3.64123	-0.272651	-0.653426
Gm15408	5:149006961-149013600	1.33614	2.537	1.40241	-0.0698357	0.855219
Hsph1	5:149616580-149637740	22.3549	48.3729	19.9862	0.161592	1.2752
Fry	5:150118677-150497768	1.79161	0.491936	1.16876	0.616282	-1.24843
N4bp2l1	5:150522622-150595088	16.3843	32.4617	17.1161	-0.0630427	0.923381
Stard13	5:151037514-151233822	5.84816	8.34058	8.96165	-0.615783	-0.103618
1700028E10Rik	5:151368674-151414083	0.200256	0.68625	0.322671	-0.688217	1.08867
Gm20559	6:3321830-3346129	0.360968	0.860172	0.809045	-1.16435	0.0884053
Samd9l	6:3372256-3399571	1.35654	2.38044	2.31659	-0.77207	0.0392234
LOC100862129	6:4505189-4548023	2.23592	2.31543	3.35354	-0.584815	-0.534403
Pdk4	6:5483350-5496278	19.202	16.9809	29.3108	-0.610177	-0.787516
A430035B10Rik	6:8507058-8509161	0.779518	0.504261	0.769151	0.0193166	-0.609096
Nxph1	6:8948983-9249165	0.196574	0.79688	1.17881	-2.58418	-0.564897
Tfec	6:16833380-16898441	0.620498	0.762943	1.00907	-0.701528	-0.40338
Gm4876	6:17065148-17171827	0.274512	0.200488	0.10407	1.39931	0.945957
LOC100862080	6:17065148-17171827	0.376943	0.429768	0.954405	-1.34026	-1.15105
Gm8564	6:21985820-22256433	0.647516	0.689042	0.31064	1.05967	1.14935
Aass	6:23070964-23133139	400.158	306.199	238.602	0.745963	0.359863
6530409C15Rik	6:28215554-28289644	0.35888	0.433242	0.185673	0.95074	1.22241
Kcp	6:29482035-29507952	2.76517	2.25946	3.74047	-0.435851	-0.727241
Irf5	6:29526342-29538108	5.16377	3.59723	5.57529	-0.110623	-0.632161
Tspan33	6:29694230-29719344	10.1747	6.56454	10.9696	-0.108517	-0.740741
Gm13845	6:31220173-31516820	0.34286	0.405386	0.609199	-0.829294	-0.587616
2210408F21Rik	6:31220173-31516820	0.626499	0.880042	0.560779	0.159881	0.650141
Plxna4	6:32144542-32588192	0.222632	0.648682	0.593365	-1.41426	0.128591
Akr1b10	6:34384216-34397832	0.610698	0.963264	0.992802	-0.701047	-0.0435741
Akr1b7	6:34412361-34423137	0.110507	0.230988	0.132537	-0.262254	0.801426
Fam180a	6:35312745-35326141	0.760809	1.17309	0.695221	0.130064	0.754776
Akr1d1	6:37530154-37569103	25.2045	48.0055	25.0028	0.0115927	0.941112
Klrg2	6:38626659-38637239	0.209184	0.156319	0.292333	-0.482838	-0.903118
Fam115a	6:42668027-42710098	0.440348	0.56625	0.729413	-0.728094	-0.365297
Zfp746	6:48062295-48086998	14.7281	8.86132	13.8557	0.088094	-0.644889
Gm16630	6:48130905-48395408	0.112577	0.216875	0.141091	-0.32572	0.620236
Gimap8	6:48647233-48660876	0.699606	1.30773	1.23005	-0.814099	0.088347
Gm3345	6:48738345-48756365	0.492439	0.259131	0.302876	0.70122	-0.225046
Gimap3	6:48764374-48770878	0.90826	1.45395	1.52079	-0.743643	-0.06484
Igf2bp3	6:49073794-49214954	0.216502	0.107814	0.214893	0.0107621	-0.995069
Osbpl3	6:50293326-50456170	0.635565	0.727849	1.03992	-0.710366	-0.514766
5430402O13Rik	6:50566642-50596869	0.747082	1.04015	1.30529	-0.805036	-0.327589
4921507P07Rik	6:50566642-50596869	0.317541	0.490142	0.590282	-0.894459	-0.268204
Mir148a	6:51268495-51270008	0.703633	0.45126	0.773577	-0.136723	-0.777587
Nfe2l3	6:51432669-51483704	0.244762	0.219437	0.349128	-0.512379	-0.669952
Gm15051	6:52155366-52213597	0.371439	0.35291	1.03947	-1.48465	-1.55847
Hoxa3,Hoxa5,Hoxa6	6:52155366-52213597	0.326195	0.51255	0.331424	-0.0229411	0.629016
Gm15051	6:52155366-52213597	0.371439	0.35291	1.03947	-1.48465	-1.55847
Prr15	6:54039436-54503768	0.183598	0.120719	0.234886	-0.355407	-0.96031
Inmt	6:55170318-55175178	125.001	198.761	208.578	-0.738652	-0.0695513
Ppm1k	6:57506501-57535426	34.9744	26.933	47.46	-0.440413	-0.81734
Herc6	6:57580991-57665589	1.42295	1.85289	2.2016	-0.62967	-0.248778
Fam13a	6:58931344-59024745	12.8603	25.2586	11.9946	0.100537	1.07439
Gprin3	6:59331705-59426446	2.36641	4.24214	2.53452	-0.0990081	0.743083
Snca	6:60731572-60829855	0.952326	0.773129	1.79552	-0.914873	-1.21562
Mmrn1	6:60944316-60989378	0.226011	0.117838	0.2015	0.165611	-0.773971
Hpgds	6:65117135-65145195	0.129532	0.316518	0.287446	-1.14998	0.138999
Gm9794	6:66875261-66875759	1.30938	1.91395	2.01335	-0.620708	-0.0730429
Gadd45a	6:67035095-67080652	0.848509	0.70944	1.80917	-1.09233	-1.35058
Fabp1	6:71199887-71205023	9820.86	6547.87	10591.8	-0.109026	-0.693849
Reep1	6:71707680-71823824	0.420891	0.229716	0.27327	0.62312	-0.250476
St3gal5	6:72097612-72154573	184.456	160.193	111.682	0.723881	0.520416
4933431G14Rik	6:72097612-72154573	0.446297	0.802041	0.203872	1.13034	1.97601
St3gal5	6:72097612-72154573	7.23862	6.26993	3.50783	1.04513	0.837869
Gm20273	6:72347028-72353162	1.18254	1.65271	1.06752	0.147622	0.630564
Tmsb10	6:72957346-72958748	5.29532	7.53585	11.2891	-1.09215	-0.583094
Hk2	6:82725024-82774454	0.107772	0.122875	0.198194	-0.878925	-0.689714
Dok1	6:83030933-83033471	0.591658	0.804036	0.888799	-0.587093	-0.144596
Pcgf1	6:83077393-83081063	5.29282	4.11886	6.67917	-0.335633	-0.697425
1700003E16Rik	6:83156403-83162975	1.25585	0.856923	1.33959	-0.0931308	-0.644558
Cd207	6:83671206-83677899	2.20318	1.40227	1.38833	0.666241	0.01442
Zfml	6:83914352-83987031	5.77331	8.31256	5.46367	0.0795269	0.60542
Gm11128	6:85808043-85809877	0.244978	0.29793	0.156701	0.644637	0.926957
Gm19265	6:85942267-85966020	0.698551	1.19467	0.418904	0.737746	1.51192
Gm19273	6:86371539-86378902	0.346104	0.263072	0.442774	-0.355363	-0.751115
2310040G24Rik	6:86483265-86488290	0.764131	1.7369	1.46728	-0.94125	0.24337
2610306M01Rik	6:86848406-87003498	1.08011	1.27117	0.640737	0.753376	0.988352
Aak1	6:86848406-87003498	2.5914	3.64481	2.38745	0.118264	0.610376
Antxr1	6:87133852-87335775	0.46931	0.399698	0.601296	-0.357534	-0.589167
H1fx	6:87980420-87981482	0.370593	0.102431	0.242438	0.612215	-1.24297
Kbtbd12	6:88613750-88627445	0.405257	0.365834	0.576947	-0.509602	-0.657249
BC048671	6:90300709-90305448	0.315175	0.412294	0.235849	0.418291	0.80581
Ccdc37	6:90369493-90428480	0.281591	0.15771	0.284401	-0.0143265	-0.850651
Klf15	6:90459360-90479688	114.977	146.948	68.4586	0.74804	1.102
Aldh1l1	6:90550251-90599948	361.397	483.708	257.437	0.489364	0.909916
LOC100861972	6:90550251-90599948	10.1378	16.1756	8.90711	0.186709	0.860786
Gm15756	6:90550251-90599948	10.5325	12.813	8.1066	0.377674	0.660442
Slc41a3	6:90604760-90646412	4.78677	2.60359	4.35938	0.134931	-0.743618
Slc6a6	6:91684061-91759066	14.0127	12.1442	18.9793	-0.43769	-0.644155
Adamts9	6:92772624-93244213	0.112765	0.263902	0.133307	-0.241433	0.985248
Kbtbd8	6:95117905-95129790	0.362625	0.30944	0.234723	0.627519	0.398702
Lmod3	6:97238527-97252780	0.18307	0.149854	0.112597	0.70122	0.412384
Setmar	6:108065034-108077126	2.16338	3.12512	1.83577	0.2369	0.767526
Gm4604	6:108107020-108185583	2.18456	3.04419	3.63896	-0.736185	-0.257467
Bhlhe40	6:108577038-108666925	14.7758	22.4544	11.4834	0.363678	0.967445
Rad18	6:112616906-112698506	0.819584	0.490763	0.496991	0.721671	-0.0181948
Cidec	6:113423244-113437780	74.3655	32.6654	49.083	0.599409	-0.587461
Pparg	6:115360993-115491434	3.11304	4.6322	4.8752	-0.647138	-0.0737639
Tmcc1	6:116018617-116193374	0.785933	0.929417	0.457968	0.779159	1.02108
Gm8213	6:116195417-116195858	0.630363	0.479135	0.302411	1.05967	0.663923
Gm19986	6:118587276-119222964	1.15121	0.926278	1.66281	-0.530477	-0.844111
Slc25a18	6:120773349-120822808	0.675006	0.486477	0.331007	1.02804	0.555508
Tuba8	6:121210769-121226097	4.29162	3.08378	6.58161	-0.616919	-1.09374
Slc2a3	6:122727808-122803814	0.13095	0.130596	0.215902	-0.721358	-0.725268
LOC100862403	6:122874556-122888942	30.2571	19.5304	32.1484	-0.0874714	-0.719027
Clec4a2	6:123122689-123143999	0.141514	0.327641	0.258698	-0.870327	0.340848
Clec4n	6:123229842-123247024	0.435459	1.1795	1.00685	-1.20924	0.22833
Spsb2	6:124808647-124814296	16.0554	11.2104	17.2127	-0.100409	-0.618635
Lag3	6:124904358-124911842	0.941885	0.455715	0.782198	0.268016	-0.779402
A230083G16Rik	6:124912461-124927104	1.79624	1.25615	2.81786	-0.64962	-1.1656
C530028O21Rik	6:124996719-125003096	0.108696	0.277025	0.273055	-1.32889	0.0208225
Lpar5	6:125067919-125084155	0.249234	0.173088	0.291255	-0.224779	-0.75078
E130112N10Rik	6:125223404-125247435	0.413496	0.369718	0.654465	-0.662444	-0.82389
Cd27	6:125223404-125247435	0.222016	0.280352	0.395131	-0.831672	-0.495091
Cd9	6:125460265-125494755	17.6426	15.1418	23.752	-0.428991	-0.649519
Ntf3	6:126101411-126166744	0.531321	0.403859	0.627125	-0.23917	-0.634902
9330102E08Rik	6:128169699-128200578	0.439899	0.197024	0.281339	0.64486	-0.513941
Tead4	6:128224283-128301144	0.123559	0.190169	0.201861	-0.708156	-0.0860788
Clec2h	6:128662384-128677374	0.146758	0.546596	1.07956	-2.87893	-0.981895
Clec2i	6:128848043-128898105	0.126331	0.232738	0.212784	-0.752184	0.12932
2310001H17Rik	6:129213565-129238580	2.93246	2.56275	1.47679	0.989647	0.79523
Clec9a	6:129375512-129452000	1.07065	2.21741	1.32794	-0.310709	0.739688
Clec1a	6:129375512-129452000	0.532977	0.755212	0.485962	0.133232	0.63604
Clec7a	6:129461474-129472824	1.16092	1.58851	2.3602	-1.02363	-0.571234
Klrd1	6:129588250-129598775	0.141177	0.27378	0.679998	-2.26803	-1.31251
Klrk1	6:129610320-129623841	0.184297	0.361388	0.44947	-1.28619	-0.314677
Klrc1	6:129666907-129678915	0.178729	0.413098	0.517827	-1.5347	-0.325988
Magohb	6:131284388-131293244	2.32981	1.29864	2.19401	0.0866413	-0.756569
Bcl2l14	6:134396328-134438724	0.912901	0.328534	0.864385	0.0787831	-1.39563
Mansc1	6:134604763-134632627	0.329877	0.461507	0.50665	-0.619061	-0.134636
Loh12cr1	6:134639511-134711184	5.20324	3.92927	5.9621	-0.19641	-0.601559
1190002F15Rik	6:134929091-134951718	0.388482	0.177172	0.124242	1.64469	0.511997
Apold1	6:134982000-134986836	0.306957	0.219176	0.42393	-0.465787	-0.951737
BC049715	6:136828842-136844261	0.21574	0.258248	0.147698	0.546641	0.806109
Slco1a4	6:141805439-141856242	30.6666	45.48	16.8558	0.863421	1.43198
Slco1a1	6:141866959-141947543	71.0931	42.2852	68.1091	0.0618633	-0.687693
LOC100862392	6:142756685-142775906	0.106349	0.161671	0.170067	-0.677291	-0.0730429
Lrmp	6:145121532-145210970	0.65136	0.886478	0.981239	-0.591151	-0.146521
Gm15706	6:145250400-145251874	0.784128	0.700074	1.17313	-0.581205	-0.744786
Arntl2	6:146796077-146833587	0.649444	0.326486	0.61447	0.0798627	-0.912318
Gm5887	6:147042754-147112778	0.625286	0.403232	0.733639	-0.230555	-0.863459
Rps4y2	6:148047415-148444352	21.1428	9.82744	21.8068	-0.0446065	-1.14989
Tmtc1	6:148047415-148444352	0.308754	0.264132	0.401777	-0.379939	-0.605138
3010003L21Rik	6:148921056-148947129	0.333184	0.211042	0.340404	-0.0309283	-0.689714
4833442J19Rik	6:149141344-149155020	34.041	55.037	18.4521	0.883485	1.57662
2810474O19Rik	6:149308881-149335663	5.42939	4.73245	2.8297	0.940141	0.741937
Cacng7	7:3331392-3367999	1.04275	0.866277	1.38092	-0.40523	-0.672729
Ttyh1	7:4074124-4149872	0.800575	0.435463	1.2595	-0.653744	-1.53223
Leng9	7:4074124-4149872	5.43758	3.53011	5.77114	-0.0858913	-0.709141
Cdc42ep5	7:4151259-4164702	10.6772	3.45914	20.1183	-0.913972	-2.54002
Tnnt1	7:4504662-4515975	0.920351	0.750487	1.14073	-0.3097	-0.604057
Cox6b2	7:4751756-4753110	5.35142	2.70039	4.26375	0.327801	-0.658953
Tmem190	7:4772377-4812340	0.384307	0.116845	0.184369	1.05966	-0.657998
2210411K11Rik	7:4772377-4812340	0.599204	0.136636	0.271492	1.14213	-0.990578
Isoc2b	7:4844959-4866179	26.2528	20.5925	17.3135	0.600578	0.250227
Gm19933	7:5109786-5127226	0.414374	0.3132	0.131237	1.65875	1.25491
Rasl2-9-ps	7:5109786-5127226	1.76095	0.710217	1.60914	0.130064	-1.17996
Zfp78	7:6363307-6382605	0.269044	0.21286	0.334157	-0.312685	-0.650625
Zfp28	7:6383316-6398020	0.439796	0.519894	0.894732	-1.02462	-0.783237
Peg3as	7:6703838-6730450	6.36458	3.70332	7.44033	-0.225303	-1.00655
Peg3	7:6703838-6730450	4.60518	3.02368	5.34154	-0.213998	-0.820951
Zfp128	7:12881172-12894210	0.425926	0.647622	0.844949	-0.988262	-0.383712
Sult2a7	7:14465074-14493020	2.01381	4.19115	2.05818	-0.0314454	1.02598
Bbc3	7:16272011-16318334	3.62755	4.25153	6.2967	-0.7956	-0.566614
Gm19512	7:16326345-16387832	0.444687	1.29568	0.503706	-0.179792	1.36306
Gm19539	7:16781124-16799575	1.59334	0.730385	1.41522	0.171023	-0.954299
9330104G04Rik	7:16870828-16874911	0.245871	0.15066	0.300051	-0.287305	-0.99391
Ccdc8	7:16993842-16997512	0.394072	0.454282	0.286184	0.461514	0.666641
Pglyrp1	7:18872885-18890656	0.244831	0.186094	0.381283	-0.639079	-1.03483
Foxa3	7:19013282-19023539	41.3764	30.1772	17.7553	1.22056	0.765206
Gpr4	7:19212537-19226461	0.320618	0.520122	0.341931	-0.092847	0.605148
Ppp1r13l	7:19343845-19378534	1.02501	1.48779	1.67547	-0.708936	-0.171397
Bcl3	7:19808461-19822755	16.0687	9.93706	9.12887	0.815749	0.122382
2210010C17Rik	7:19937304-19950743	0.305826	0.247569	0.401579	-0.392972	-0.697852
Gm10175	7:23946634-23947289	1.03713	0.689776	0.518284	1.00078	0.412384
Zfp112	7:24112314-24133502	0.586278	0.345098	0.542928	0.110825	-0.653753
Plaur	7:24462001-24475960	0.19382	0.391207	0.411568	-1.08641	-0.0731997
Cd79a	7:24897510-24902197	0.590293	0.643755	1.68271	-1.51128	-1.3862
Pou2f2	7:25090863-25132486	0.112865	0.436254	0.324977	-1.52574	0.424832
Pafah1b3	7:25294984-25297955	2.13438	1.82098	3.2944	-0.626197	-0.855299
B9d2	7:25680020-25686726	4.27114	2.92107	4.53838	-0.0875567	-0.635679
Axl	7:25756499-25788733	2.93054	4.21838	4.46007	-0.605899	-0.0803771
Cyp2s1	7:25802475-25816530	0.166102	0.450904	0.218188	-0.393498	1.04725
Cyp2b10	7:25897663-25926624	10.5423	17.5712	5.63327	0.90414	1.64117
Cyp2a5	7:26835338-26843264	68.521	207.621	144.628	-1.07773	0.5216
Cyp2a22	7:26931630-26939386	1.41943	2.96697	1.62295	-0.193306	0.870374
Mia1	7:27179661-27181472	0.243013	0.484236	0.259069	-0.0923026	0.902377
BC024978,Mir1191	7:27186940-27228597	83.2954	5.06212	17.6666	2.23721	-1.80321
Gm15567	7:27233001-27258071	0.297654	0.429861	0.487882	-0.712895	-0.182662
1700049G17Rik	7:27904549-27929482	0.954731	1.26397	0.762633	0.324106	0.728898
Gm4636	7:27959104-28014145	0.971376	0.267326	0.736354	0.399631	-1.4618
Zfp36	7:28376783-28379228	22.7421	74.1835	84.3526	-1.89106	-0.185334
Fbxo17	7:28716789-28738144	0.522879	0.185616	0.882588	-0.755262	-2.24942
Map4k1	7:28982183-29125151	0.18634	0.25304	0.367491	-0.979775	-0.538343
Ppp1r14a	7:29289193-29295620	3.32445	2.66673	5.2516	-0.659639	-0.977686
Zfp30	7:29784000-29794542	0.956969	0.818828	1.32033	-0.46435	-0.689262
Zfp940	7:29843935-29853648	0.235178	0.195781	0.340327	-0.533171	-0.797678
Zfp14	7:30036358-30051998	0.534155	0.418679	0.71706	-0.424835	-0.776249
Zfp566	7:30077336-30090510	0.493073	0.666377	0.747452	-0.600178	-0.165642
Ovol3	7:30233438-30235359	0.597545	0.713728	0.34127	0.808136	1.06446
Aplp1	7:30434979-30445582	0.157346	0.179397	0.104841	0.585743	0.774954
Cd22	7:30865403-30880342	0.144332	0.300977	0.483847	-1.74515	-0.684899
Hamp2	7:30922371-30924181	80.9821	93.1601	121.087	-0.580366	-0.378257
Hamp	7:30925752-30989726	1501.27	945.573	2429.56	-0.69451	-1.36143
Fam187b	7:30925752-30989726	5.10912	2.24694	3.50973	0.541715	-0.643397
Gm10166	7:36117384-36118881	0.869642	0.440673	0.509914	0.770168	-0.210546
Ccne1	7:38097983-38107490	0.16395	0.174464	0.36705	-1.16272	-1.07304
Plekhf1	7:38217337-38227994	3.29092	9.48936	3.9558	-0.26548	1.26234
Vmn2r57	7:41399645-41448641	0.294242	0.463559	0.602156	-1.03314	-0.377384
Vmn2r62	7:42692886-42867234	0.212849	0.334828	0.320871	-0.592162	0.0614269
Siglecg	7:43408224-43418349	0.139599	0.113845	0.295245	-1.08062	-1.37484
Nkg7	7:43437137-43438246	0.429367	0.543932	1.22065	-1.50737	-1.16615
Vsig10l	7:43461348-43472460	0.189361	0.101272	0.124227	0.608163	-0.294747
Cd33	7:43524214-43533403	0.160002	0.327654	0.190459	-0.251395	0.78269
Siglece	7:43650906-43671211	1.07269	2.06151	1.99045	-0.891863	0.0506059
2410002F23Rik	7:44246721-44252517	7.02524	4.02607	6.21441	0.176929	-0.626246
Syt3	7:44384125-44401116	1.38477	1.26595	3.17556	-1.19736	-1.32679
Napsa	7:44572444-44586846	0.270957	0.18879	0.415243	-0.615891	-1.13717
Vrk3	7:44748628-44777515	0.287773	0.449621	0.540082	-0.908246	-0.264469
Cpt1c	7:44958544-44974851	0.121452	0.159751	0.238761	-0.975185	-0.579742
1700039E15Rik	7:45279874-45288993	0.732354	0.412629	0.472285	0.632883	-0.194811
Trpm4	7:45303042-45333893	1.22197	0.87415	0.552351	1.14555	0.662296
Bax	7:45461567-45468679	0.471086	0.397855	0.251113	0.907656	0.663907
Ppp1r15a	7:45522916-45526268	6.81955	7.17085	10.4312	-0.613161	-0.540695
Fgf21	7:45613874-45615490	9.65077	13.8922	32.1145	-1.73451	-1.20894
A030001D20Rik	7:45621810-45648351	0.417689	0.604729	0.349874	0.255594	0.789454
Car11	7:45699966-45704682	0.446516	0.354322	0.877114	-0.974051	-1.3077
Dbp	7:45705246-45720835	0.741358	2.83363	0.811152	-0.129804	1.80461
Sphk2	7:45705246-45720835	27.7239	20.6471	32.9177	-0.247733	-0.67292
Emp3	7:45897008-45923441	2.41552	2.58766	3.68923	-0.610987	-0.511672
Sergef	7:46442999-46639818	2.46613	1.91028	3.00975	-0.287396	-0.655857
Saa3	7:46711997-46715676	9.38277	7.20035	14.7879	-0.656332	-1.03828
Tmem86a	7:47050639-47054776	5.72307	4.84565	8.38447	-0.55093	-0.791031
Zdhhc13	7:48789002-48827437	4.23231	2.9398	4.45845	-0.075096	-0.600824
Csrp3	7:48830397-48848051	57.7094	40.14	36.6184	0.656236	0.132471
Gm2788	7:48866426-48909483	28.166	15.2638	25.1118	0.16559	-0.718246
Siglech	7:55768177-55779451	0.133461	0.193744	0.26902	-1.01129	-0.473559
Tubgcp5	7:55794147-55833964	0.225722	0.120099	0.249062	-0.14196	-1.05228
LOC100861735	7:55794147-55833964	1.22424	0.985278	1.55467	-0.344716	-0.658005
Gabrb3	7:57590533-57828802	0.102633	0.178369	0.204687	-0.995919	-0.198548
Ube3a	7:59226887-59324149	7.23206	10.5609	6.87915	0.0721752	0.618426
A230073K19Rik	7:59226887-59324149	0.424046	0.521568	0.293824	0.529271	0.827904
D7Ertd715e,Snord64	7:59969576-59978857	0.696193	0.530213	0.906988	-0.381597	-0.774511
Ndn	7:62348276-62349928	0.397246	0.317041	0.555843	-0.484646	-0.810008
E030018B13Rik	7:63886279-63938915	26.8903	18.9047	8.86916	1.60021	1.09187
Klf13	7:63886279-63938915	4.31108	8.89448	3.22806	0.417382	1.46224
Pgpep1l	7:68236607-68264233	0.231352	0.586162	0.400792	-0.792769	0.548445
Arrdc4	7:68736993-68749238	10.2276	8.08726	13.1889	-0.366857	-0.705602
Klhl25	7:75848337-75874130	8.22044	6.37704	5.11561	0.684311	0.317981
Fanci	7:79392337-79466273	0.178418	0.131756	0.331599	-0.894176	-1.33157
Kif7	7:79660195-79715737	0.139194	0.166401	0.250964	-0.850386	-0.592813
5430400D12Rik	7:79920722-79935666	0.220113	0.251434	0.139057	0.662562	0.854498
Ttll13	7:80246375-80260933	0.480376	0.1788	0.469222	0.0338938	-1.39192
Fes	7:80377753-80388314	2.1422	2.6939	1.52416	0.491083	0.821687
Blm	7:80453278-80535120	0.811648	2.15633	0.396945	1.03192	2.44157
Zscan2	7:80860956-80876514	0.927653	1.38464	1.40961	-0.603639	-0.025789
Gm6415	7:81114798-81170416	0.207963	0.158072	0.332561	-0.677291	-1.07304
Cpeb1	7:81346957-81457200	1.53345	2.00423	1.32549	0.21026	0.596522
Mex3b	7:82867332-82871576	0.205119	0.311819	0.185399	0.145831	0.750079
Rab38	7:88430272-88491572	0.230512	0.207067	0.435642	-0.918299	-1.07304
Ankrd42	7:92561129-92637142	0.503765	0.304291	0.489032	0.0428212	-0.684478
Pcf11	7:92637208-92669942	5.72941	5.78967	3.86417	0.568229	0.583323
4632427E13Rik	7:92730749-92741459	1.079	0.355684	0.653628	0.723149	-0.877871
4632434I11Rik	7:92857525-92874232	0.220613	0.107319	0.112893	0.966565	-0.0730429
Usp35	7:97309188-97332134	0.753432	0.672479	1.05716	-0.48865	-0.652638
Thrsp	7:97412956-97417510	6.76107	24.4039	6.9584	-0.0415045	1.81028
Tsku	7:98350460-98361328	20.0005	43.9494	6.97667	1.51942	2.65523
Gm4980	7:99622945-99629136	0.724516	0.990606	0.587548	0.302311	0.753605
Rnf169	7:99919850-99980458	8.2976	14.2309	8.12747	0.029887	0.808152
Chrdl2	7:100006403-100034726	0.415626	0.15794	0.31657	0.39276	-1.00315
Kcne3	7:100176669-100184939	0.472451	0.683051	0.414515	0.188743	0.720571
Pgm2l1	7:100227606-100278872	0.28173	0.606304	0.385389	-0.451999	0.653727
Plekhb1	7:100643776-100662394	13.2677	15.9512	21.2497	-0.679526	-0.413777
Gm19765	7:101547866-101563295	0.576988	0.755334	0.903418	-0.646854	-0.258279
Tomt	7:101871606-101933931	0.576317	0.723729	0.480851	0.261274	0.58986
Trim68	7:102677579-102687326	0.523835	0.396375	0.61896	-0.240735	-0.64298
Hbb-b1	7:103812527-103813923	30.3924	19.4619	50.6544	-0.736975	-1.38004
Gm19831	7:103826522-103853207	759.236	475.556	1172.68	-0.627186	-1.30212
Beta-s	7:103826522-103853207	41.4421	26.9439	65.1846	-0.653435	-1.27457
Trim5	7:104263399-104288362	0.246752	0.393707	0.613841	-1.3148	-0.640744
Trim30a,Trim30d	7:104409024-104507855	1.91038	2.67604	3.11266	-0.704287	-0.21805
Gm4972	7:105409146-105425544	0.30652	0.209686	0.196067	0.644637	0.0968821
Prkcdbp	7:105479776-105482652	0.532064	0.6682	0.899931	-0.758214	-0.429536
Apbb1	7:105558464-105581653	0.385278	0.190761	0.32114	0.262697	-0.751434
Gm8995	7:106501042-106529189	0.248712	0.633797	0.57665	-1.21322	0.136325
Gm1966	7:106594129-106644645	0.313678	0.294015	0.500657	-0.674541	-0.767931
1600010M07Rik	7:109998376-110006646	0.355588	0.216224	0.341179	0.0596743	-0.658005
Wee1	7:110118645-110147782	0.721956	1.09692	0.664775	0.119044	0.722519
Adm	7:110627668-110629819	0.930118	1.28372	0.724121	0.361183	0.826028
Ampd3	7:110768871-110812471	0.213147	0.203364	0.359823	-0.755438	-0.823223
Far1	7:113513748-113571512	0.37306	0.739416	0.589826	-0.660884	0.326096
Insc	7:114745765-114850380	8.95642	4.95667	8.3547	0.100334	-0.753215
1700003G18Rik	7:116081761-116093149	0.140832	0.107045	0.168907	-0.262254	-0.658005
LOC100861687	7:116334254-116443458	0.578715	0.355966	0.242294	1.25609	0.554978
Nucb2	7:116504366-116546566	1.68961	1.07719	1.02603	0.719623	0.0702041
Tmc7	7:118535843-118584718	1.0354	2.82035	0.906104	0.192446	1.63813
Acsm2	7:119554339-119600694	0.230496	0.123763	0.130191	0.824114	-0.073044
Dcun1d3	7:119742818-119916750	2.41005	2.94345	1.91619	0.330821	0.619268
Abca14,Anks4b	7:120173849-120325352	16.3192	20.4751	11.8652	0.459836	0.78714
Pdzd9	7:120635188-120670343	1.06013	0.681826	1.02695	0.0458685	-0.590891
Lat	7:126363826-126369779	0.44766	0.696101	0.455559	-0.0252347	0.61166
Cd19	7:126408447-126414870	0.219844	0.338279	0.610981	-1.47464	-0.852914
Slx1b,Sult1a1	7:126649308-126699324	276.735	301.984	177.376	0.641693	0.767661
Tbx6,Ypel3	7:126776945-126830219	58.112	40.1227	69.6741	-0.261786	-0.796206
AI467606	7:127091435-127094049	0.201129	0.165617	0.308231	-0.615891	-0.896165
Spn	7:127133413-127144574	0.17019	0.218524	0.382323	-1.16765	-0.807001
Sept1	7:127214441-127218445	0.829937	0.648353	1.16128	-0.484646	-0.840869
Gm4532	7:127232417-127238031	0.630061	1.26257	0.595372	0.0817006	1.0845
E430018J23Rik	7:127390685-127393629	3.70101	2.31596	3.62025	0.0318284	-0.644482
1700120K04Rik	7:127603902-127604445	1.47769	0.594626	0.764508	0.95074	-0.362549
Prss8	7:127912508-127930113	1.18335	0.848638	1.51508	-0.356523	-0.836177
Trim72	7:128004138-128011393	0.531196	0.269172	0.303376	0.808137	-0.172579
Itgax	7:128129567-128150657	0.119886	0.199335	0.22766	-0.925219	-0.191687
Bag3	7:128523582-128546981	19.3584	28.544	14.3467	0.432239	0.99247
Jakmip3	7:138940749-139031950	0.446134	0.199261	0.315209	0.501167	-0.661653
Lrrc27	7:139103637-139242973	0.158387	0.259525	0.354394	-1.1619	-0.449482
Pwwp2b	7:139248481-139267967	0.958338	0.557307	0.898114	0.0936366	-0.688427
Irf7	7:141263180-141266424	7.11537	9.38112	14.6773	-1.04457	-0.645751
Cend1	7:141426442-141429420	1.99247	0.842513	0.914307	1.12381	-0.11798
Snora52	7:141447649-141451342	14.3584	32.7413	34.4416	-1.26225	-0.0730429
Tspan4	7:141475235-141539857	18.7626	23.2154	28.8716	-0.621792	-0.314571
Muc6	7:141633721-141655308	0.780742	0.454474	0.793935	-0.0241744	-0.804822
Dusp8	7:142079486-142095284	1.08514	0.296931	0.475964	1.18896	-0.680725
6330512M04Rik	7:142326109-142373763	0.203632	0.243216	0.325323	-0.675906	-0.419633
Lsp1	7:142460869-142516009	1.374	1.55481	2.79117	-1.02249	-0.844128
Trpm5	7:143071528-143094642	0.650691	0.301957	0.175249	1.89256	0.784938
Tnfrsf26	7:143607684-143627845	0.124026	0.329949	0.289237	-1.22161	0.189992
Mrgpre	7:143778362-143784500	0.330077	0.305963	0.186674	0.82228	0.712832
Dhcr7	7:143823166-143848410	11.9763	12.9985	8.47966	0.498105	0.616266
Shank2	7:143978192-144424695	0.667248	0.969335	0.578206	0.206639	0.745412
2400009B08Rik	8:3670232-3673051	2.23198	4.14503	2.57391	-0.205636	0.687421
Fcer2a	8:3681736-3694174	0.136272	0.119076	0.450614	-1.72541	-1.92
Cd209c	8:3937406-3946933	0.491079	0.34107	0.803034	-0.709504	-1.23539
Slc10a2	8:5083264-5105329	1.76157	6.67546	2.73583	-0.63512	1.28689
B930025P03Rik	8:10869965-10892548	21.336	15.8767	23.8262	-0.159259	-0.585632
4833411C07Rik	8:10897439-10908815	35.8901	22.3947	39.9708	-0.155358	-0.835788
3930402G23Rik	8:10924389-10935941	6.44585	1.69087	4.18884	0.62182	-1.30879
Irs2	8:10984676-11054541	0.930254	0.515652	1.70981	-0.878141	-1.72937
9530052E02Rik	8:10984676-11054541	0.463331	0.410891	1.08052	-1.22161	-1.3949
Irs2	8:10984676-11054541	11.2085	7.66779	20.5156	-0.872125	-1.41984
E230013L22Rik	8:11453298-11481437	0.505953	0.87606	0.84925	-0.747185	0.0448411
Atp11a	8:12757015-12873052	0.405044	0.968085	0.462186	-0.190395	1.06666
2810030D12Rik	8:13200700-13207713	4.8162	3.13902	3.18071	0.598549	-0.0190314
Cln8	8:14888535-14901720	6.53459	7.94509	4.93845	0.404038	0.686003
LOC100862377	8:14888535-14901720	22.4188	25.5233	15.2197	0.558776	0.745881
Kbtbd11	8:15010807-15033333	0.102272	0.199081	0.214673	-1.06973	-0.108787
Angpt2	8:18595172-18803380	0.17683	0.527988	0.191883	-0.117864	1.46027
LOC100861725	8:19784073-20151747	1.61164	1.43721	1.05102	0.616736	0.451475
LOC100861634,LOC100861653	8:20552772-20589816	7.47604	9.79157	6.51372	0.198794	0.58806
LOC100861745	8:20552772-20589816	0.199433	0.488449	0.194898	0.0331877	1.32549
Defb1	8:21776554-21795185	5.82044	7.33221	3.05916	0.927991	1.26111
Nek5	8:22073615-22125162	0.101322	0.188857	0.156738	-0.629417	0.268936
Nek3	8:22128282-22166435	1.54086	1.12592	1.74229	-0.177248	-0.629888
Tpte	8:22283440-22398621	0.550267	0.203052	0.633004	-0.202083	-1.64037
Sfrp1	8:23411501-23449632	0.157952	0.104399	0.208659	-0.401657	-0.999042
1810011O10Rik	8:24436835-24439788	10.593	24.9898	8.74845	0.276012	1.51424
Plekha2	8:25039143-25103101	0.592518	0.746449	0.891121	-0.588763	-0.255578
Letm2	8:25577917-25599609	1.40325	2.38336	1.49714	-0.0934323	0.670791
Lsm1	8:25785590-25803975	0.295131	0.339889	0.457652	-0.632897	-0.429187
Zfp703	8:26977115-26981549	2.90084	2.21504	3.45454	-0.25202	-0.641161
Adrb3,Got1l1	8:27197458-27250891	5.76966	2.62875	5.77992	-0.00256229	-1.13667
Rnf122	8:31107079-31131482	0.132588	0.232553	0.152399	-0.200908	0.609707
Fut10	8:31187331-31265339	0.17239	0.220284	0.2933	-0.766701	-0.413009
Purg	8:33385995-33417652	0.827918	1.53383	1.29198	-0.642026	0.247548
Gm20359,Ppp1r3b	8:35375739-35388360	45.6645	77.5952	16.9976	1.42574	2.19064
Dlc1	8:36567738-36953192	8.63647	9.66017	13.7423	-0.670109	-0.508503
AI429214	8:36993574-36995533	0.261869	0.323448	0.471109	-0.847216	-0.542528
Pdgfrl	8:40926232-40990782	0.257516	0.35885	0.394644	-0.615891	-0.137173
AY512931	8:45060701-45065418	0.170224	0.218961	0.136106	0.322709	0.685949
Mtnr1a	8:45069056-45090366	3.7159	2.63575	5.27359	-0.505074	-1.00057
Tlr3	8:45395664-45410890	1.21359	1.16798	1.77472	-0.548309	-0.603567
Gm16675	8:46728960-46739647	0.993352	1.20363	0.579365	0.777833	1.05485
Enpp6	8:46986914-47096685	0.638514	0.607991	0.377983	0.756395	0.685727
Hpgd	8:56294217-56321046	31.2542	55.6467	33.213	-0.087694	0.744549
Sap30	8:57482701-57487860	3.0955	1.74785	2.71078	0.191464	-0.633131
Hmgb2	8:57497890-57515999	1.96025	1.27034	2.40684	-0.296098	-0.921921
Palld	8:61511248-61922835	15.142	24.7706	15.7968	-0.0610827	0.648994
Ddx60	8:61928088-62038236	0.385217	0.495344	0.632247	-0.714815	-0.352056
Sc4mol	8:64718144-64733578	12.0097	21.3988	10.0849	0.252015	1.08534
March1	8:65618039-66472938	0.256443	0.471255	0.481994	-0.910378	-0.0325073
Psd3	8:67689020-68205621	5.11325	6.65495	4.16509	0.295891	0.676079
Pbx4	8:69832559-69872377	0.342623	0.268735	0.428481	-0.322608	-0.673049
Rfxank	8:70130805-70139197	10.335	5.36459	9.36121	0.142773	-0.803226
Gdf15	8:70629393-70631635	1.60905	6.43962	14.3883	-3.16061	-1.15985
Jund	8:70697738-70700616	49.5033	18.1862	38.2955	0.370348	-1.07434
Gm16486	8:70707601-70717650	0.582047	1.02349	0.281066	1.05022	1.86452
Mast3	8:70778016-70804986	6.59781	11.0415	5.1802	0.348978	1.09186
Il12rb1	8:70808448-70822536	0.196883	0.345343	0.326955	-0.731751	0.078938
Arrdc2	8:70835131-70839720	5.8166	15.4123	6.57358	-0.176502	1.22933
Abhd8	8:71456699-71463657	1.83842	1.28705	2.8883	-0.651756	-1.16615
Slc27a1	8:71568440-71589920	34.2612	29.8066	19.7936	0.79154	0.590594
Fam129c	8:71596508-71608149	0.507861	0.393778	0.247532	1.03682	0.669766
Cib3	8:72204334-72213012	12.7669	23.1217	11.5162	0.148747	1.00559
Fam32a	8:72219596-72237063	35.1217	23.0043	35.3098	-0.00770773	-0.618167
Gm17435	8:72492933-72548324	0.544429	0.242044	0.164267	1.7287	0.559225
Med26	8:72492933-72548324	3.5124	2.18344	2.20387	0.672415	-0.0134406
Hmox1	8:75093617-75100593	10.4436	18.3309	11.4356	-0.130917	0.680747
Lsm6	8:78804867-78821152	4.24001	3.3437	5.11106	-0.269556	-0.612178
Hhip	8:79965850-80058008	0.403582	0.785358	0.621568	-0.623053	0.337437
Dnajb1	8:83608174-83611903	14.572	25.0217	12.4198	0.230548	1.01053
2210011C24Rik,Mir1199	8:84010227-84012156	87.6133	0.227187	0.413637	7.72664	-0.864485
Il27ra	8:84021473-84042680	0.48967	0.833522	0.523048	-0.0951333	0.672279
C330011M18Rik	8:84065204-84104762	0.394293	0.247578	0.1919	1.03891	0.367529
Mir23a,Mir24-2,Mir27a	8:84207987-84209871	0.205225	0.402975	0.355531	-0.792769	0.180714
Ier2	8:84661330-84662852	11.3335	10.9217	30.9222	-1.44805	-1.50145
LOC100503676	8:84908623-84937353	6.6434	4.63525	9.35571	-0.493925	-1.0132
Rnaseh2a	8:84946990-84974313	7.09364	7.61235	10.7423	-0.598704	-0.49689
Junb	8:84976908-84978748	10.3809	13.4312	39.521	-1.92868	-1.55703
A230103J11Rik	8:85036897-85067121	0.58289	0.602047	0.358479	0.701334	0.747987
Gm5741	8:85067567-85067982	0.990647	1.88246	0.396044	1.32271	2.24889
Siah1a	8:86615339-86747060	4.94212	3.15054	5.07712	-0.0388804	-0.688411
9430002A10Rik	8:88174559-88175028	0.561002	0.341131	0.53827	0.0596743	-0.658005
Snx20	8:88626165-88636128	0.28053	0.514619	0.317668	-0.179362	0.695986
Sall1	8:89027240-89071492	6.39439	9.30189	5.0979	0.326904	0.867621
Irx3	8:91798510-91801654	0.133752	0.122007	0.288773	-1.11037	-1.24297
Ces1b	8:93056726-93080017	36.5523	67.1086	44.7715	-0.292619	0.583916
Ces1g	8:93302368-93337209	39.5143	88.1264	42.0817	-0.0908205	1.06638
Mt2	8:94172005-94173569	366.724	95.3208	128.423	1.51379	-0.430044
Mt1	8:94179088-94180327	631.767	226.383	282.686	1.16019	-0.320437
Herpud1	8:94381407-94396735	127.011	484.056	98.5638	0.365827	2.29604
Cpne2	8:94533027-94570529	2.97352	2.83224	4.24819	-0.514677	-0.584903
Gins3	8:95633558-95645059	0.220879	0.217267	0.342826	-0.634223	-0.658005
4930513N10Rik	8:95715912-95821728	0.143393	0.192832	0.123472	0.215793	0.643164
Cklf	8:104250890-104266119	0.314473	1.24449	0.455664	-0.535035	1.44951
Ces2c	8:104847067-104854483	8.06708	11.9297	6.99635	0.205443	0.76988
Ces2d-ps	8:104867423-104874083	0.228481	0.384547	0.365371	-0.677291	0.0737985
Ces2g	8:104961717-104969537	9.3607	14.4105	8.24418	0.18324	0.805677
Ces4a	8:105131799-105150109	0.733583	0.440204	0.689452	0.0895095	-0.647279
Exoc3l	8:105289661-105296142	6.30622	3.6786	2.12791	1.56734	0.789723
Fhod1	8:105326363-105348141	1.72785	2.31131	2.74157	-0.666022	-0.246291
Agrp	8:105566151-105578930	0.171483	0.361973	0.33993	-0.987172	0.0906448
Agrp	8:105566151-105578930	0.115361	0.217089	0.173682	-0.590287	0.32184
Rltpr	8:105686028-105703494	0.299071	0.147744	0.176689	0.759279	-0.258113
E130303B06Rik	8:105703651-105708299	0.75244	0.347269	0.548164	0.456968	-0.658555
Smpd3	8:106150398-106337999	2.80883	1.94531	1.79043	0.649669	0.119697
Gm8842	8:107069397-107096545	0.171103	0.292622	0.307818	-0.847216	-0.0730429
Nqo1	8:107385956-107403393	3.94455	5.64324	6.8556	-0.797424	-0.280759
3010033K07Rik	8:108553150-108585094	5.02384	2.68325	4.81382	0.0616087	-0.843201
Marveld3	8:109947908-109962205	0.790011	0.53274	1.11397	-0.495769	-1.06421
Tat	8:109983714-109999804	1363.53	1758.36	788.064	0.790958	1.15784
9430091E24Rik	8:111094628-111145498	0.481673	0.616085	0.720183	-0.580308	-0.225233
Gm6014,Mlkl	8:111309689-111338475	1.49162	1.98352	2.25049	-0.593356	-0.182179
Cenpn	8:116921739-116941503	0.31386	0.50891	0.500775	-0.674043	0.0232467
1700030J22Rik	8:116969581-116978979	0.155367	0.171426	0.323001	-1.05586	-0.913954
Plcg2	8:117498290-117635142	0.279678	0.377332	0.41929	-0.584182	-0.152114
Osgin1	8:119437161-119446256	49.7799	50.0025	154.203	-1.6312	-1.62476
Gm6834	8:119575234-119605240	0.118241	0.449371	0.189083	-0.677291	1.24889
Wfdc1	8:119666244-119689526	1.54313	1.65949	2.64406	-0.776898	-0.672014
Crispld2	8:119992469-120052795	0.232169	0.190854	0.307484	-0.405337	-0.688038
Gins2	8:120229238-120589075	0.173428	0.289895	0.360395	-1.05524	-0.31405
Gm10614	8:120589518-120634458	0.281479	0.337966	0.495036	-0.814506	-0.550655
Irf8	8:120736375-120756694	1.09205	1.55222	1.81619	-0.733875	-0.226588
Foxf1a	8:121084271-121088148	1.26637	0.851777	1.51704	-0.260562	-0.832716
Gm20269	8:121840148-121841816	0.114327	0.391047	0.182825	-0.677291	1.09688
BC048644	8:121907832-121945212	1.09962	1.97835	1.11583	-0.021112	0.826179
Car5a	8:121907832-121945212	29.5212	40.1657	26.1513	0.174871	0.619083
Banp	8:121946289-122029370	2.12124	4.02119	2.16706	-0.0308311	0.891887
Mvd	8:122433595-122443422	0.88619	2.14706	1.04809	-0.242071	1.0346
9330133O14Rik	8:122443543-122451322	0.240984	0.149865	0.280272	-0.217889	-0.903167
Cbfa2t3	8:122625109-122699657	1.71028	1.05843	1.65819	0.0446212	-0.64769
Sult5a1	8:123142066-123159018	17.6256	15.2257	10.0246	0.814127	0.602969
4732415M23Rik	8:123212857-123222045	0.417963	0.529105	0.344968	0.276914	0.617093
Spata2l	8:123224803-123254175	11.2334	14.5919	7.6607	0.55224	0.929619
Dbndd1	8:123476694-123515455	0.272804	0.226555	0.511064	-0.90564	-1.17364
Fam89a	8:124722138-124751866	7.20687	4.21612	8.45735	-0.230833	-1.00429
4933403G14Rik	8:125669817-125673365	0.119911	0.130205	0.260237	-1.11786	-0.999042
Irf2bp2	8:126566969-126593554	15.501	25.9602	24.8965	-0.68358	0.060362
A630001O12Rik	8:126812642-126852668	0.557838	0.22291	0.914812	-0.71363	-2.03702
Nrp1	8:128358266-128506536	6.40486	3.21815	8.39643	-0.390609	-1.38354
LOC100862012	8:129252950-129269326	1.01036	1.3209	0.807848	0.322709	0.709366
Mmp7	9:7692110-7699416	0.559436	0.817738	0.206449	1.43819	1.98585
9230110C19Rik	9:8020448-8042861	0.10347	0.110036	0.16573	-0.679616	-0.590855
Maml2	9:13296670-13520029	0.216022	0.163208	0.438804	-1.0224	-1.42687
Panx1	9:15004408-15045478	0.168616	0.338189	0.257679	-0.611839	0.392255
Chordc1	9:18292077-18317434	17.9004	27.8747	16.859	0.0864736	0.725436
Muc16	9:18495454-18636892	0.174156	0.181623	0.278411	-0.676834	-0.616274
Olfr856-ps1	9:19657038-19658680	43.2031	46.9923	24.4525	0.821152	0.942442
5730577I03Rik	9:20606286-20619012	0.261106	0.148665	0.170064	0.61856	-0.194017
Olfm2	9:20667450-20746294	0.305777	0.386394	0.607468	-0.99033	-0.652735
Ap1m2	9:21295317-21312333	0.206939	0.242164	0.105097	0.977487	1.20427
Qtrt1	9:21367865-21420279	0.192206	0.164356	0.297758	-0.631487	-0.857314
Gm6484	9:21766629-21852635	17.1155	9.50281	20.7567	-0.278272	-1.12715
Ccdc151	9:21989743-22002634	1.29489	0.70232	1.61054	-0.314711	-1.19734
1810064F22Rik	9:22188104-22213862	0.300495	0.516007	0.22956	0.388471	1.16852
Zfp809	9:22225472-22243354	10.6307	14.2333	8.28135	0.360305	0.781332
Anln	9:22331213-22389206	0.240321	0.265491	0.360583	-0.585368	-0.441667
Bmper	9:23223075-23485202	0.151595	0.339614	0.185005	-0.287345	0.876331
Ncapd3	9:26999676-27096218	1.70928	2.37295	1.54977	0.14134	0.614633
Fli1	9:32402808-32541368	0.61626	1.05771	1.05701	-0.778377	0.000957704
LOC100862175	9:33722916-33730147	0.456838	0.925972	0.8036	-0.814795	0.204491
4930581F22Rik	9:35046413-35176535	7.70573	11.0432	7.07619	0.122957	0.642113
Hyls1	9:35559465-35570561	0.479833	0.546923	0.335619	0.515706	0.704512
Esam,Vsig2	9:37527864-37552745	5.27241	7.54271	4.75082	0.150287	0.666908
Spa17	9:37603293-37657390	0.66054	0.547715	0.432119	0.612215	0.341995
Zfp202	9:40192315-40213604	0.397835	0.255025	0.426635	-0.100834	-0.742364
Ubash3b	9:41010825-41157748	0.225946	0.436174	0.406018	-0.845564	0.10336
2610203C20Rik	9:41474936-41657980	0.247244	0.472527	0.31517	-0.350197	0.584264
Sorl1	9:41964723-42124289	0.140174	0.303973	0.263372	-0.909878	0.206841
Tmem136	9:43108612-43116570	1.08826	0.485769	1.2368	-0.184587	-1.34827
Thy1	9:44043383-44048579	0.450673	0.642288	0.915872	-1.02307	-0.511927
Usp2	9:44067020-44095870	1.98443	5.71099	0.968931	1.03426	2.55928
Hinfp	9:44290011-44305671	2.58156	3.68377	2.31429	0.157674	0.670613
Hyou1	9:44379489-44392369	36.7313	68.59	45.7011	-0.31522	0.585768
Slc37a4	9:44396871-44418007	172.272	184.139	118.457	0.540322	0.636433
Treh	9:44673237-44793442	4.25371	4.83763	3.16811	0.425102	0.610678
LOC100861831	9:44673237-44793442	1.79012	3.0305	2.02705	-0.179329	0.580174
Cd3g	9:44969571-44980431	0.565047	0.61739	0.988297	-0.806574	-0.678764
Cd3d	9:44981785-44987052	0.153575	0.291829	0.368381	-1.26225	-0.336077
Scn4b	9:45139041-45154061	0.368454	0.166958	0.181294	1.02315	-0.118847
Tmprss4	9:45172725-45249989	0.166929	0.222043	0.144594	0.207231	0.618835
Apoa4	9:46240546-46243523	2841.39	1460.46	1673.34	0.763865	-0.196312
LOC100502818	9:46240546-46243523	57.5163	26.8622	34.5702	0.734441	-0.363955
Gm10677	9:47530351-47853385	0.317663	0.459915	0.302377	0.0711493	0.605018
Zbtb16	9:48651794-48836348	5.90476	21.1199	3.2651	0.854751	2.6934
Tex12	9:50533086-50581928	1.73038	1.46253	2.71138	-0.64794	-0.890565
Hspb2	9:50738266-50756634	0.412856	0.333267	0.265862	0.63496	0.326002
2310030G06Rik	9:50738266-50756634	11.6847	10.2087	15.5097	-0.408547	-0.603374
Pou2af1	9:51213689-51240079	0.179804	0.138435	0.302186	-0.749014	-1.12623
1810046K07Rik	9:51289684-51380990	2.65636	2.29225	1.31891	1.01011	0.797418
Zc3h12c	9:52109573-52168597	1.26788	1.87061	1.22356	0.0513361	0.612425
Exph5	9:53301530-53381159	2.16655	3.03699	3.53262	-0.705338	-0.218097
Slc35f2	9:53771534-53818161	1.1525	0.442616	0.873005	0.400711	-0.979933
AI118078	9:55326935-55438344	1.02633	0.842121	1.52877	-0.574877	-0.860269
Pstpip1	9:56089975-56128890	0.209364	0.225442	0.3348	-0.677291	-0.570543
2700012I20Rik	9:56993422-57128745	0.385482	0.167433	0.220156	0.808139	-0.394938
Ptpn9	9:56993422-57128745	8.11079	5.89434	9.18044	-0.17872	-0.639233
1700017B05Rik	9:57252321-57262602	7.02405	2.68355	3.92921	0.838066	-0.550095
Cyp1a1	9:57687927-57703824	0.130507	0.387776	0.151781	-0.217863	1.35323
Gm7589	9:59145673-59146210	0.265621	0.134598	0.283176	-0.0923288	-1.07304
Gm6202	9:59388553-59486374	1.21323	0.592821	1.31651	-0.117864	-1.15105
Cln6	9:62838786-62875918	1.74171	1.5287	2.8268	-0.698667	-0.886867
Calml4	9:62838786-62875918	0.281088	0.34221	0.875652	-1.63934	-1.35548
Tipin	9:64281603-64346640	3.49526	2.11181	3.59681	-0.0413158	-0.768237
Cilp	9:65259597-65283317	0.218879	0.465388	0.248259	-0.181714	0.906589
Gm514	9:65361059-65380377	0.23435	0.310075	0.175736	0.415254	0.819203
Gm10144	9:65600066-65600273	1.2196	1.85402	2.92546	-1.26225	-0.658005
Vps13c	9:67840391-67997733	3.59191	5.47889	3.29821	0.123066	0.732199
Tex9	9:72438528-72491959	0.161529	0.139974	0.258832	-0.680226	-0.886853
Rab27a	9:73044864-73097592	0.55933	1.0786	0.596296	-0.0923288	0.855064
Gm16551	9:74848436-74860032	1.55715	0.872934	1.58562	-0.026147	-0.861106
Onecut1	9:74861816-74896497	2.7216	1.09573	5.66601	-1.05788	-2.37044
BC031353	9:74952928-75033238	21.9332	44.0415	24.5442	-0.162268	0.843479
4933433G15Rik	9:75410183-75420185	0.122649	0.205805	0.123696	-0.0122705	0.734473
Gm7972	9:75468621-75497634	0.348305	0.12696	0.419813	-0.269398	-1.72538
Hcrtr2	9:76225879-76323578	0.866727	0.664817	0.446483	0.95697	0.574351
Lrrc1	9:77430822-77544852	0.202465	0.393578	0.153129	0.402924	1.3619
Rn7sk	9:78175301-78175633	2.6378	7.4731	7.09425	-1.42731	0.0750558
Gsta1	9:78230668-78242683	0.441652	0.872812	1.41252	-1.67729	-0.694531
Gsta2	9:78331018-78355814	19.2228	38.1447	39.0162	-1.02126	-0.032588
Mb21d1	9:78430517-78443395	0.154823	0.17772	0.114582	0.434236	0.633224
Gm19592	9:78477344-78489142	0.335698	0.316179	0.624352	-0.895196	-0.98162
Irak1bp1	9:82829480-82853179	0.83351	0.374957	0.545639	0.611251	-0.541222
Hmgn3	9:83109940-83146837	0.321284	0.347527	0.554042	-0.786147	-0.672869
9430037G07Rik	9:88589983-88599459	14.3486	8.54868	6.92964	1.05006	0.302922
Bcl2a1d	9:88688362-88806264	0.196409	0.149289	0.353345	-0.847216	-1.24297
Trim43c	9:88839163-88858870	0.82845	0.623993	0.488296	0.762659	0.353774
9330159M07Rik	9:88839163-88858870	5.24183	4.4813	3.15954	0.730358	0.504205
Bcl2a1a	9:88956919-88962416	0.147307	0.186612	0.314085	-1.09233	-0.751115
Bcl2a1b	9:89199272-89207838	1.35101	1.06639	1.62033	-0.262254	-0.603558
Adamts7	9:90162977-90200102	0.836151	1.78972	1.25024	-0.580369	0.517525
Plscr1	9:92250193-92272561	11.7018	6.94429	11.1372	0.0713458	-0.68148
Plod2	9:92538800-92608428	0.174575	0.335071	0.199406	-0.191867	0.748757
1190002N15Rik	9:94517863-94538081	6.53504	7.69777	10.756	-0.71887	-0.482626
Paqr9	9:95554088-95568125	151.394	83.9623	147.027	0.0422272	-0.808271
Xrn1	9:95855549-96057943	0.923992	1.97895	1.08038	-0.225585	0.873198
Rasa2	9:96539299-96631503	0.555711	0.772711	1.10688	-0.994097	-0.518501
Zbtb38	9:96682706-96752831	1.42803	0.263666	0.766775	0.897156	-1.54009
Spsb4	9:96943481-97022043	2.56798	1.20806	4.84886	-0.917012	-2.00495
Tmem108	9:103482935-103761837	0.131445	0.174886	0.216637	-0.720825	-0.308864
Ccrl1	9:104063702-104127646	0.783688	0.824783	0.457908	0.775221	0.848955
Aste1	9:105395360-105521257	1.50236	1.28532	0.991404	0.599688	0.374583
Rad54l2	9:106688079-106789213	5.37407	10.206	5.78519	-0.106351	0.818984
LOC100862194	9:106892225-107231909	1.67649	2.33594	1.44289	0.216482	0.695039
Mapkapk3	9:107254926-107289877	1.40658	1.04542	2.03505	-0.532873	-0.960973
Cish	9:107296688-107301964	2.04084	0.686109	7.0532	-1.78912	-3.36177
6430571L13Rik	9:107340639-107349683	0.476372	0.19497	0.498089	-0.0643144	-1.35315
Zmynd10	9:107547309-107551319	0.278375	0.155167	0.148386	0.907671	0.0644606
LOC100862215	9:107649227-107710475	1.486	0.666123	1.30465	0.187769	-0.969804
Gnat1	9:107649227-107710475	6.66255	3.29864	6.1431	0.117109	-0.897095
6230427J02Rik	9:107975555-107985916	0.202141	0.153646	0.431002	-1.09233	-1.48808
Ip6k2	9:108783768-108806334	32.0661	56.9791	16.668	0.943967	1.77335
Nckipsd	9:108808379-108818837	1.59763	2.74705	1.31146	0.284763	1.06671
Slc26a6	9:108912409-108913049	1.68373	1.27979	2.01939	-0.262254	-0.658005
Gm7628	9:109093702-109134494	0.468904	0.423238	0.304623	0.622269	0.474445
Gm19564	9:109093702-109134494	14.5759	7.67617	8.90728	0.710525	-0.214597
3000002C10Rik	9:109830152-109831431	0.455978	1.10092	0.750616	-0.719111	0.552562
Cdc25a	9:109875559-109893891	0.82755	1.08362	1.27777	-0.626713	-0.237773
Pth1r	9:110722005-110750103	4.56729	3.9126	5.98307	-0.389549	-0.612759
Tmie	9:110857966-110900572	10.8199	12.4222	8.23319	0.394166	0.593395
Fbxl2	9:113930933-114026751	0.334385	0.210593	0.381948	-0.191864	-0.858918
Gm9846	9:114978904-115233241	5.71779	3.12373	3.71455	0.622269	-0.249921
LOC100862039	9:115238607-115310887	1.26277	0.909089	1.50254	-0.250809	-0.724907
Vill	9:119052777-119071525	0.190297	0.208943	0.321332	-0.755809	-0.620953
Dlec1	9:119102477-119157291	1.55941	0.634503	6.1507	-1.97975	-3.27705
Slc22a13b	9:119220490-119231692	0.386603	0.331178	0.196108	0.979209	0.755961
Exog	9:119444922-119465518	0.357605	0.508143	0.334611	0.0958807	0.602751
Csrnp1	9:119971065-119984658	2.62328	3.07147	4.0157	-0.614281	-0.386722
Cx3cr1	9:120048692-120068282	0.105611	0.104974	0.214357	-1.02125	-1.02997
1700048O20Rik	9:121937274-121980601	0.995327	0.385285	0.600076	0.730025	-0.639221
Fam198a	9:121937274-121980601	1.59342	2.77502	3.21021	-1.01054	-0.210166
A530083I20Rik	9:122884996-122903184	0.187062	0.180102	0.309113	-0.724616	-0.779321
Zfp105	9:122923077-122938092	0.63847	0.26778	0.508617	0.328038	-0.925534
Clec3b	9:123148594-123157579	0.183618	0.139567	0.343918	-0.90536	-1.30111
Cxcr6	9:123789454-123862029	0.238167	0.517179	0.476033	-0.999087	0.119602
Ccr2	9:124101874-124112776	0.236813	0.334324	0.393801	-0.733719	-0.236218
Ccr5	9:124121535-124128237	0.747621	1.12029	1.31277	-0.812241	-0.228747
Mthfd1l	10:3972921-4167081	0.326887	0.609702	0.792199	-1.27707	-0.377757
Akap12	10:4266328-4359471	0.762172	1.08292	0.669153	0.18778	0.694512
Fbxo5	10:5799157-5805465	0.717161	0.812218	1.08026	-0.591006	-0.411436
LOC100503695	10:7767672-7782701	3.21021	2.25365	2.07636	0.62861	0.118206
9130014G24Rik	10:10335702-10472383	0.298947	0.59417	0.611242	-1.03185	-0.0408684
Fbxo30	10:11281329-11297969	3.51912	4.07214	2.58614	0.444414	0.654988
B230208H11Rik	10:12916645-12923127	0.690123	0.550592	0.942373	-0.449444	-0.775315
Stx11	10:12938266-12964355	0.139927	0.329629	0.307065	-1.13387	0.102301
LOC100862331	10:13090787-13131694	0.286236	0.979047	0.915464	-1.6773	0.0968749
Gpr126	10:14402584-14545388	0.19063	0.335316	0.177819	0.100373	0.915115
Tnfaip3	10:19000909-19015410	0.834601	1.27842	0.667933	0.321383	0.936592
Sgk1	10:21882183-21999903	17.6586	11.7907	10.3862	0.765711	0.18299
Raet1d	10:22361893-22374818	11.1872	19.1234	12.3376	-0.141214	0.632279
1110021L09Rik	10:23796476-23827968	1.79639	1.54348	2.44456	-0.444475	-0.663393
Moxd1	10:24223516-24302783	3.09555	0.281104	0.2177	3.82978	0.368757
Ctgf	10:24583281-24598683	7.41249	12.9867	4.36753	0.76314	1.57215
LOC215866	10:25902397-25903940	2.47158	3.00581	1.37474	0.846271	1.12859
Themis	10:28668394-28883747	0.13435	0.64768	0.17893	-0.413395	1.85589
Echdc1	10:29313165-29362442	3.33687	5.51569	3.2948	0.0183048	0.743351
Fam26f	10:34126066-34127972	0.65827	0.675468	1.57899	-1.26225	-1.22505
Tspyl4	10:34297420-34301320	2.00192	0.849949	1.42198	0.493479	-0.742457
Lama4	10:38965164-39112036	0.592397	1.19057	0.927864	-0.647349	0.359662
Wasf1	10:40883533-40938570	0.376032	0.6601	0.717132	-0.931384	-0.119553
Gm20372	10:40883533-40938570	0.778317	1.25714	0.700107	0.152784	0.844495
Ppil6	10:41487169-41517193	0.506732	0.465566	0.886238	-0.806472	-0.928709
Ccdc162	10:41538840-41716554	0.930095	0.595333	0.503275	0.886031	0.242349
Foxo3	10:42181847-42276869	9.60015	9.80695	5.23031	0.876161	0.906907
1700027J07Rik	10:43746157-43766630	0.701426	0.284507	0.114431	2.61581	1.31398
Lilrb4	10:51480551-51496686	2.27068	5.00326	3.41352	-0.588134	0.551609
Pln	10:53273460-53398682	0.237538	0.249471	0.120922	0.97408	1.04479
Gm9766	10:53273460-53398682	3.64402	8.66164	3.46509	0.0726354	1.32175
Fam184a	10:53633144-53751121	0.126837	0.139154	0.193936	-0.6126	-0.478894
Tbc1d32	10:56014292-56228689	1.60025	1.62929	1.00407	0.67243	0.698377
Msl3l2	10:56014292-56228689	0.474505	0.214148	0.604668	-0.349718	-1.49753
Gja1	10:56376682-56402537	1.61983	2.44165	1.35938	0.252892	0.844905
LOC100862378	10:56376682-56402537	2.90372	3.1159	1.95753	0.568869	0.670617
Gm19478	10:57794373-57811830	0.274224	0.104218	0.10963	1.32271	-0.0730429
P4ha1	10:59323268-59373304	2.98306	7.76371	2.55881	0.221322	1.60128
Gm19785	10:59879581-59900424	0.968856	0.940971	2.02272	-1.06194	-1.10407
Ddit4	10:59949674-59951770	9.57235	25.8419	2.189	2.1286	3.56137
Spock2	10:60106199-60135469	0.241803	0.36351	0.240493	0.00783631	0.596
Gm19916	10:60762594-60831581	0.528221	0.178443	0.610059	-0.207806	-1.77348
LOC100862379	10:61197111-61273438	0.416525	0.569882	0.632777	-0.603294	-0.151035
Prf1	10:61297835-61304263	0.356996	0.235957	0.459189	-0.363183	-0.960568
Nodal	10:61417971-61425337	0.668413	0.300215	0.583027	0.197178	-0.957566
4930507D05Rik	10:62429377-62451353	0.331747	0.208305	0.392114	-0.241192	-0.912578
Arid5b	10:68092442-68278726	3.10349	3.86875	5.75627	-0.891245	-0.573268
Tmem26	10:68723745-68782654	0.141651	0.318518	0.254834	-0.847216	0.321817
A930033H14Rik	10:69151103-69291791	0.642673	1.35514	0.298368	1.10699	2.18328
Cdk1	10:69336634-69352912	0.248952	0.262508	0.440099	-0.821961	-0.745465
Ank3	10:69533707-70027436	1.75031	2.33827	1.34311	0.38204	0.799868
Slc16a9	10:70245275-70285951	0.613923	0.842542	0.981745	-0.677291	-0.2206
Rab36	10:75037088-75054736	7.28367	3.70091	6.57942	0.146706	-0.830081
Gstt3	10:75774121-75781414	22.8278	56.8299	28.6587	-0.328181	0.987679
Mir678,Prmt2	10:76207221-76237865	0.264586	0.59838	0.394442	-0.576079	0.60125
4930483K19Rik	10:76531599-76562226	0.313292	0.36082	0.200375	0.644801	0.848574
Pcbp3	10:76761853-77166558	0.774553	0.394602	0.512878	0.594747	-0.378219
Pofut2	10:77259299-77269586	0.376073	0.323135	0.492444	-0.388946	-0.60782
Trpm2	10:77907721-77969872	0.735245	1.89775	1.21381	-0.72325	0.644746
Icosl	10:78069367-78079664	0.219109	0.396672	0.483807	-1.14279	-0.286487
Hcn2	10:79716633-79736108	0.269218	0.167473	0.291059	-0.112538	-0.797386
Kiss1r,LOC100862144	10:79889477-79924047	0.503889	0.296726	0.582383	-0.208862	-0.972837
1600002K03Rik,Cirbp	10:80167726-80175139	34.6285	20.6235	33.4694	0.0491151	-0.698556
Gm15122	10:80261474-80288413	2.27916	3.14905	1.16965	0.96243	1.42884
Plk5	10:80356458-80365489	0.36113	0.28593	0.51734	-0.518594	-0.855451
Gm19876	10:80402240-80406821	0.502073	0.286217	0.200721	1.32271	0.51192
Mknk2	10:80665206-80676229	78.0814	84.1309	52.8356	0.563469	0.671126
Gadd45b	10:80930090-80932204	6.62554	10.4642	5.57981	0.247821	0.907175
Gng7	10:80948623-81014925	0.181422	0.124107	0.195832	-0.110268	-0.658032
Matk	10:81257464-81263075	0.134225	0.104451	0.26074	-0.957958	-1.31979
Gipc3	10:81335895-81343314	0.148675	0.254991	0.237754	-0.677308	0.100981
Tle6	10:81575266-81600900	0.907824	0.884946	1.58722	-0.806013	-0.842837
BC025920	10:81606307-81609836	0.868457	0.54999	1.05311	-0.278135	-0.937184
Gm10777	10:81997003-81998559	0.212837	0.177954	0.340355	-0.677291	-0.935539
AU041133	10:82128012-82154625	1.21627	0.819023	1.26245	-0.0537591	-0.624251
Zfp938	10:82196682-82241303	7.05785	3.83095	7.39837	-0.0679794	-0.949507
Gm4924	10:82354253-82403611	0.595515	0.297394	0.61781	-0.0530236	-1.05479
Nuak1	10:84370901-84440471	1.00577	0.863329	1.39418	-0.471122	-0.691436
BC030307	10:86705810-86776843	2.57077	2.68282	1.75876	0.547638	0.609191
Stab2	10:86839051-87008034	7.84146	12.492	8.10238	-0.0472229	0.624581
Dram1	10:88322803-88357075	0.143172	0.318101	0.281786	-0.976852	0.174885
Sycp3	10:88459586-88504375	1.00515	1.88393	1.03803	-0.0464484	0.859889
Ikbip	10:91082905-91103241	0.638351	1.00534	1.25717	-0.977755	-0.322499
Socs2	10:95382320-95428640	5.43222	1.35118	15.4135	-1.50458	-3.51191
5730420D15Rik	10:95382320-95428640	0.605242	0.134589	0.873454	-0.529219	-2.69817
Btg1	10:96617000-96622813	18.7962	13.9203	22.46	-0.256912	-0.690163
Dusp6	10:99255525-99267489	8.81152	16.5753	27.1325	-1.62256	-0.710985
Acss3	10:106933512-107124687	13.833	23.0773	12.1325	0.189243	0.927598
Csrp2	10:110920034-110940433	69.3724	44.2035	68.96	0.00860195	-0.6416
Osbpl8	10:111164765-111297251	5.25584	9.34291	5.68544	-0.113351	0.7166
Thap2	10:115368402-115432772	2.80093	3.72501	2.27682	0.298889	0.710229
4933412E12Rik	10:116950561-116963281	0.163193	0.243881	0.15124	0.109736	0.689336
Cpsf6	10:117344663-117376981	5.33787	9.84617	4.48319	0.251738	1.13504
Cpm	10:117629499-117687352	0.674894	0.811131	0.438979	0.620511	0.885784
Irak3	10:120139581-120205260	0.300222	0.53537	0.538341	-0.84249	-0.00798476
Tbc1d30	10:121263818-121347232	7.61895	4.04443	6.10647	0.319252	-0.594403
Gm4129	10:123199077-123199581	3.05685	4.64699	2.55526	0.258578	0.862827
Lrig3	10:125966218-126015359	1.65944	2.33226	2.69288	-0.698452	-0.207418
Xrcc6bp1	10:126868325-126904715	2.97167	2.88845	4.51567	-0.603666	-0.644645
Ctdsp2,Mir26a-2,Mir546	10:126958039-127000109	257.091	19.2213	214.319	0.262524	-3.47898
Avil	10:127000708-127021479	0.823585	0.352209	0.404762	1.02484	-0.200641
March9	10:127054972-127060184	0.367966	0.279769	0.473185	-0.362832	-0.758168
A730063M14Rik	10:127063602-127121216	8.83711	4.8547	9.31011	-0.0752233	-0.939415
Agap2	10:127063602-127121216	3.4955	1.09329	2.7157	0.364176	-1.31264
Kif5a	10:127225694-127263363	0.639117	0.791002	0.522185	0.291517	0.599119
Nab2	10:127642601-127666703	14.0033	5.99123	7.81596	0.841275	-0.383571
Tmem194	10:127677064-127701047	1.07591	0.61132	1.15883	-0.107122	-0.922676
Rdh18-ps	10:127824215-127846565	1.60453	0.837199	1.87178	-0.222261	-1.16077
Hsd17b6	10:127987787-128007642	59.6003	43.9638	89.3998	-0.584952	-1.02395
Prim1	10:128015153-128031007	1.21139	1.1758	2.14583	-0.824871	-0.867894
Ikzf4	10:128630861-128646456	0.229383	0.166583	0.352003	-0.617828	-1.07935
Pmel	10:128706257-128745293	0.327925	0.101977	0.250288	0.38978	-1.29535
LOC434624	10:130592153-130594245	0.166491	0.210914	0.266241	-0.677291	-0.336077
8430429K09Rik	11:3415881-3479831	0.35172	0.294085	0.182796	0.944195	0.686002
Gal3st1	11:3983635-3999328	1.23833	1.6417	2.14297	-0.791211	-0.384419
Gatsl3	11:4218207-4222409	0.963515	0.797502	1.28399	-0.414253	-0.687072
Ccdc117	11:5520191-5542273	11.1701	16.3551	9.83197	0.184092	0.73419
Myl7	11:5896636-5898782	0.304169	0.404594	0.121602	1.32271	1.73431
Gck	11:5900822-5949599	4.82229	14.0016	9.23299	-0.937081	0.600718
Rps15a-ps6	11:6096930-6200570	0.187397	0.213746	0.299756	-0.677692	-0.487893
LOC100861985	11:6506545-6521151	0.140311	0.213299	0.448752	-1.67729	-1.07304
Igfbp3	11:7206085-7213923	5.87023	7.7476	8.82486	-0.588158	-0.187824
Ikzf1	11:11686212-11773048	0.400269	0.557853	0.697179	-0.80056	-0.321644
Cnrip1	11:16970792-17079372	0.538923	0.852033	0.810101	-0.588023	0.0728074
Plek	11:16970792-17079372	0.621841	0.95639	1.05292	-0.759778	-0.138724
Etaa1	11:17938748-17953875	1.01243	1.55501	1.58985	-0.651064	-0.0319664
Spred2	11:19924100-20024027	4.30041	2.92938	4.71546	-0.132924	-0.686804
Gm12059	11:23067905-23075574	0.248674	0.189187	0.153086	0.69991	0.305469
1700030C12Rik,Usp34	11:23306894-23499340	4.22176	6.17573	4.04347	0.0622523	0.611017
Gm12060	11:23558057-23558842	0.150147	0.266294	0.120053	0.322709	1.14935
Rel	11:23736867-23770989	1.76629	1.11928	1.0656	0.729049	0.0708995
Gm12070	11:26785107-26787860	1.29555	0.833244	0.701213	0.885645	0.248885
Hba-a1	11:32268757-32284486	89.6821	56.8896	158.126	-0.818185	-1.47484
Hba-a2	11:32296491-32297310	68.0053	38.7366	112.156	-0.721791	-1.53374
Ubtd2	11:32455371-32520229	0.618	0.377344	0.728991	-0.238295	-0.950021
Lcp2	11:34047200-34092280	0.874729	1.46134	1.33324	-0.608029	0.132356
Dock2	11:34226859-34783891	0.478175	0.855143	0.751405	-0.652052	0.186576
C1qtnf2	11:43474305-43491525	0.343831	0.653359	0.664381	-0.95031	-0.0241333
Cyfip2	11:46193797-46312859	0.222711	0.327984	0.3376	-0.600142	-0.0416906
Itk	11:46325149-46389515	0.119625	0.213944	0.213802	-0.837756	0.000957704
Havcr2	11:46454930-46481255	0.125102	0.181534	0.109121	0.197178	0.734312
Gm20181	11:48792503-48806388	0.657023	0.898762	1.46368	-1.15558	-0.70359
LOC100861855	11:48826137-48853493	0.79683	0.985375	0.636451	0.324222	0.630624
9930111J21Rik1	11:48946149-48979381	0.19564	0.386631	0.369168	-0.916078	0.0666819
Tgtp1	11:48985328-48992246	0.462198	0.409866	1.55743	-1.75258	-1.92594
Ifi47,Olfr56	11:49037659-49135387	7.72003	5.17198	13.8492	-0.843119	-1.42101
Tgtp2	11:49037659-49135387	0.285356	0.442132	0.500195	-0.809729	-0.178016
Btnl9	11:49162405-49187626	0.896166	1.6285	1.07744	-0.265771	0.595932
Olfr1393	11:49280149-49281696	0.278557	0.209461	0.428317	-0.620708	-1.032
Gm12191	11:49671146-49712817	2.58327	1.68302	2.65564	-0.0398614	-0.658005
Gfpt2	11:49794154-49838620	0.154529	0.305386	0.148267	0.0596743	1.04243
3010026O09Rik	11:50174850-50239696	5.55322	3.96298	8.04166	-0.534169	-1.02091
Zfp454	11:50872652-50887502	0.191283	0.338135	0.403907	-1.07832	-0.256425
BC049762	11:51253650-51281769	0.966512	0.688271	0.560725	0.785492	0.295682
D930048N14Rik	11:51639458-51657681	1.72096	2.93865	1.58179	0.121653	0.893595
Phf15	11:51813449-51858977	2.33226	3.77336	2.40815	-0.0461961	0.647924
Olfr1372-ps1,Olfr1373	11:52144592-52157927	0.183791	0.433066	0.205735	-0.162718	1.0738
Leap2	11:53350640-53423136	73.181	82.5145	52.0475	0.49164	0.664818
Gm9837	11:53469742-53470473	0.221128	0.420195	0.353614	-0.677291	0.248885
Irf1	11:53768961-53778374	9.79667	11.8517	16.4485	-0.747594	-0.472868
Slc22a5	11:53863976-53891744	1.16705	1.45142	2.48423	-1.08994	-0.775338
Slc22a21	11:53950596-53980353	0.275487	0.124743	0.383923	-0.478835	-1.62186
Gm12247	11:58063810-58118595	0.245885	0.46724	0.491504	-0.999219	-0.0730394
Gm12250	11:58183842-58192369	0.229257	0.514012	0.724191	-1.6594	-0.494567
Igtp	11:58199555-58207594	10.1722	9.96596	20.0627	-0.979888	-1.00944
Irgm2	11:58214886-58222785	8.85055	9.99303	17.0786	-0.948354	-0.773199
Zfp39	11:58888152-58904225	1.32058	1.46431	2.43476	-0.88261	-0.733556
2310033P09Rik	11:59208360-59229748	12.4092	6.98444	10.5657	0.232022	-0.597173
Wnt9a	11:59306929-59333552	0.110398	0.202789	0.37515	-1.76475	-0.887487
4933439C10Rik	11:59484833-59512111	2.36203	3.28943	2.06595	0.193227	0.671038
Nlrp3	11:59541587-59566956	0.179962	0.403128	0.368831	-1.03527	0.128278
Gm16062	11:59791257-59839767	0.868295	1.21843	0.69426	0.322709	0.81148
Rasd1	11:59948213-59964942	0.532344	0.715885	0.163709	1.70122	2.12859
4930412M03Rik	11:60105012-60220604	0.222952	0.411537	0.50931	-1.19181	-0.307523
Atpaf2	11:60400623-60417099	0.257247	0.264062	0.168777	0.608033	0.645755
Gm16516	11:60920932-60931867	0.732457	1.11347	0.669866	0.128871	0.733119
Tnfrsf13b	11:61140834-61149484	0.117134	0.120018	0.309257	-1.40064	-1.36556
B9d1	11:61505171-61512927	0.100098	0.456504	0.400176	-1.99922	0.189992
Mmgt2	11:62648663-62666359	0.491156	0.865265	0.818433	-0.736682	0.0802773
Hs3st3a1	11:64433134-64522835	0.1766	0.309319	0.34994	-0.986619	-0.178012
Slc25a35	11:68967352-68978364	0.53095	0.403678	0.353258	0.587851	0.192481
Per1	11:69096720-69111432	12.9305	10.8912	1.41734	3.18952	2.94189
Kcnab3	11:69323973-69333041	0.110642	0.158852	0.226079	-1.03093	-0.509142
A030009H04Rik	11:69340466-69342647	0.164249	0.125389	0.262659	-0.677307	-1.06679
Sat2	11:69621996-69624699	14.2642	9.73011	14.7851	-0.05174	-0.603615
Chrnb1	11:69765911-69795937	0.265667	0.426301	0.283225	-0.0923288	0.589922
Tmem102	11:69803594-69806848	0.678036	0.38967	0.396684	0.77337	-0.0257372
Tnk1	11:69846371-69858730	0.940486	0.700417	1.12417	-0.257381	-0.682574
Cldn7	11:69964778-69967886	0.174288	0.366034	0.314835	-0.853121	0.217379
Dlg4	11:70000625-70047467	0.214051	0.399933	0.248847	-0.217304	0.684497
Clec10a	11:70166622-70172287	0.155654	0.219717	0.124437	0.322923	0.820227
Alox12	11:70241454-70255341	0.164534	0.101612	0.213778	-0.377731	-1.07304
Zmynd15	11:70454031-70466542	0.859711	1.71455	1.40567	-0.709336	0.286566
A430084P05Rik	11:70790931-70812561	0.305737	0.464778	0.570401	-0.899684	-0.295435
Slc13a5	11:72241993-72266604	0.261728	0.262882	0.597911	-1.19186	-1.18552
Xaf1	11:72301584-72313733	0.810592	1.32512	1.63398	-1.01134	-0.302267
Spns3	11:72497985-72570958	0.11678	0.207414	0.129663	-0.150973	0.67775
Gm20010	11:72605522-72687199	1.129	0.500587	0.60181	0.907671	-0.265688
Atp2a3	11:72961168-72993043	0.363043	0.448005	0.588424	-0.696717	-0.393342
Hic1	11:74897219-75170255	0.738321	0.459225	0.832727	-0.173595	-0.858643
Tlcd2	11:75467754-75470899	41.8841	54.6711	28.2977	0.56572	0.950095
Fam101b	11:76019187-76029314	0.294393	0.338828	0.463863	-0.655957	-0.453144
Dbil5	11:76179700-76243702	0.712858	0.42143	0.253324	1.49263	0.734312
Tmigd1	11:76891092-76916586	0.206025	0.194171	0.435235	-1.07897	-1.16446
Slc6a4	11:76998596-77032343	0.218432	0.122335	0.29415	-0.429369	-1.26571
Nufip2	11:77683402-77717966	5.90678	6.26253	4.12662	0.517411	0.601785
Phf12	11:77982702-78037864	1.18786	0.787466	0.730095	0.702206	0.109134
BC030499	11:78290882-78295712	0.250879	0.148386	0.147708	0.76424	0.00660313
Aldoc	11:78323101-78326921	2.36072	3.41348	1.63908	0.526342	1.05836
Slc13a2	11:78394484-78422216	1.98552	1.09585	2.28298	-0.201402	-1.05886
Sebox	11:78503512-78505081	0.373406	0.243277	0.426519	-0.191864	-0.810008
Wsb1	11:79239321-79254793	9.2096	8.3731	14.8208	-0.686417	-0.823793
Gm9964	11:79296178-79296906	0.33363	0.380385	0.533519	-0.677291	-0.48808
Evi2a,Evi2b	11:79339884-79581609	0.962747	1.35581	1.7092	-0.828094	-0.33417
D130012P04Rik	11:79339884-79581609	0.397696	0.838476	0.507064	-0.350499	0.725602
Gm10387,Mir365-2	11:79720716-79731929	3.88802	2.90616	1.90278	1.03093	0.611009
Atad5	11:80089399-80135791	0.34599	0.223833	0.421751	-0.285659	-0.913966
Rhbdl3	11:80300873-80356299	0.267098	0.138459	0.140803	0.923692	-0.0242162
Tmem132e	11:82388899-82446327	0.381618	0.803258	0.674805	-0.822342	0.251392
Cct6b	11:82715295-82764299	0.720181	0.667429	0.476336	0.59638	0.486634
1700003F17Rik	11:82911252-82968429	0.23828	0.482985	0.190521	0.322709	1.34203
Slfn9	11:82978465-82991830	0.141539	0.294857	0.355099	-1.32702	-0.268207
Slfn8	11:83002135-83020914	0.185955	0.3973	0.415634	-1.16036	-0.0650848
Slfn2	11:83065111-83071246	1.28036	1.617	2.09472	-0.710206	-0.373438
Slfn1	11:83116844-83122659	0.173832	0.171767	0.305779	-0.814795	-0.832035
AA465934,AI450353	11:83291687-83299954	1.34466	0.668428	0.718328	0.904521	-0.103872
Rasl10b	11:83409151-83429841	0.454519	0.338833	0.279553	0.70122	0.277454
Ccl5	11:83525777-83530518	2.42824	4.23825	5.46507	-1.17033	-0.366774
Ccl9	11:83572916-83578636	9.07604	9.69539	6.34979	0.515354	0.610589
Ccl4	11:83647842-83664683	0.217825	0.462218	0.476286	-1.12866	-0.0432546
Ccl3	11:83647842-83664683	0.148843	0.301692	0.35703	-1.26225	-0.242968
Hnf1b	11:83849046-83906015	2.55585	1.73758	2.68205	-0.0695302	-0.626259
Acaca	11:84179766-84401652	7.58339	12.9988	7.75554	-0.0323849	0.745083
D630032N06Rik	11:85187125-85242059	0.119123	0.271092	0.220909	-0.891004	0.295332
2610027K06Rik	11:85352756-85842030	0.384173	0.584023	0.680169	-0.824137	-0.219868
Fam33a	11:87109252-87124627	0.848954	0.684281	0.499144	0.76623	0.455133
Rad51c	11:87377606-87404495	0.166756	0.158438	0.241665	-0.535272	-0.609096
Rnu1a1	11:87405064-87555823	3.80297	11.5625	24.3259	-2.67729	-1.07304
1110028F11Rik	11:87662644-87735539	0.332464	0.453124	0.183329	0.858762	1.30547
Mir142	11:87755586-87757648	0.200906	0.317162	0.593126	-1.56181	-0.903118
Mks1	11:87853211-87863789	1.42656	1.15172	1.78834	-0.326084	-0.634825
Tmem100	11:90030347-90036505	0.552797	1.03644	0.324132	0.770168	1.67698
Chad	11:94529249-94602003	4.48576	3.39451	1.92029	1.22402	0.821875
Col1a1	11:94936223-94953041	0.88264	0.955145	1.35487	-0.618261	-0.504367
Samd14	11:94990924-95026087	0.487591	0.405579	0.617895	-0.341688	-0.607379
LOC100862044	11:95568817-95587698	0.568223	0.863805	0.908665	-0.677291	-0.0730429
1110035M17Rik	11:95700105-95772350	0.177087	0.134598	0.424763	-1.2622	-1.65801
Phospho1	11:95823961-95845731	4.41957	3.30239	5.19649	-0.233631	-0.654027
Abi3	11:95823961-95845731	16.0253	10.7888	18.3838	-0.19808	-0.768902
4833417C18Rik	11:95858816-95861046	0.129254	0.294735	0.268703	-1.0558	0.133408
Hoxb5,Hoxb6	11:96291405-96306121	0.118812	0.480654	0.337057	-1.50432	0.512006
Skap1	11:96464590-96759622	0.209517	0.49227	0.515252	-1.29821	-0.0658284
Gm11517	11:96788982-96808640	0.426624	0.463249	0.974614	-1.19186	-1.07304
Cbx1	11:96788982-96808640	0.408633	0.560087	0.367813	0.151835	0.606677
Prr15l	11:96929161-96935679	0.176113	0.47579	0.218419	-0.310598	1.12323
Arhgap23	11:97415552-97502400	4.52099	3.44463	5.43647	-0.266032	-0.658322
Srcin1	11:97509339-97575126	0.854065	0.406483	0.804898	0.0855393	-0.985613
2410003L11Rik	11:97598510-97622893	0.430999	0.3276	0.229742	0.907671	0.51192
E130012A19Rik	11:97627386-97629716	1.75454	1.19	2.15827	-0.29878	-0.858918
Pcgf2	11:97688822-97702254	3.82515	2.51652	4.72525	-0.304874	-0.908964
Plxdc1	11:97922990-97986446	0.189046	0.317054	0.299313	-0.662917	0.0830761
Cacnb1	11:98001517-98022630	0.176395	0.212046	0.305662	-0.79313	-0.527565
Ikzf3	11:98464608-98546031	0.100866	0.182217	0.33549	-1.73383	-0.880612
Gm12356	11:98681731-98695978	0.387147	0.539491	0.30955	0.322709	0.801426
Nr1d1	11:98741829-98775501	11.4022	29.9846	21.5242	-0.916646	0.478261
Ccr7	11:99144198-99155077	0.162181	0.160254	0.246381	-0.603291	-0.620531
Krt10	11:99385253-99389364	0.818565	1.00212	1.23515	-0.593521	-0.301628
Krt23	11:99473226-99493180	15.8609	9.43477	15.1764	0.0636438	-0.685769
Krt13,Krt19	11:100117595-100147188	1.08648	0.953743	0.668856	0.699895	0.511904
Psmc3ip	11:101082580-101095435	0.414625	0.200552	0.18083	1.19718	0.14935
Cntnap1	11:101172997-101226450	7.31999	2.61826	5.12494	0.514306	-0.968925
1700113I22Rik	11:101418510-101442019	0.262684	0.15312	0.330692	-0.332162	-1.11083
Rnu2-10	11:101658237-101658424	5.80376	2.94093	15.4683	-1.41426	-2.39497
Etv4	11:101769741-101785310	0.29044	0.227508	0.167719	0.792194	0.439867
BC030867	11:102248881-102265183	2.5077	0.953393	1.63298	0.618859	-0.776365
Gjc1	11:102797160-102820018	0.209811	0.257335	0.168091	0.319843	0.614405
C130046K22Rik	11:103697723-103725560	0.730522	0.862393	0.548388	0.413732	0.65315
Gm8738	11:103821781-103954056	1.29659	0.342793	1.12686	0.202414	-1.7169
LOC100862243	11:104333228-104442296	6.14606	9.18846	6.05323	0.0219546	0.602117
Itgb3	11:104606862-104672074	1.01628	1.79947	1.11566	-0.134595	0.689675
1700052K11Rik	11:105178000-105181433	2.25772	1.17361	2.01226	0.16605	-0.777865
Cd79b	11:106300267-106314529	1.04513	0.661996	1.53203	-0.55176	-1.21055
Bptf	11:107032753-107131922	1.24418	0.665629	0.772914	0.68682	-0.21559
Axin2	11:108917842-108950783	4.68001	2.38864	2.94744	0.667052	-0.303269
Rgs9	11:109225324-109298181	0.109536	0.170278	0.178693	-0.706084	-0.0695931
Arsg,LOC100503496	11:109440077-109611417	45.8771	19.43	33.153	0.468634	-0.770849
Slc16a6	11:109440077-109611417	3.2532	1.52512	2.86786	0.181883	-0.911048
Map2k6	11:110399118-110522993	0.287141	0.354662	0.80356	-1.48465	-1.17996
Sox9	11:112782209-112787757	2.41834	1.7388	3.62337	-0.583315	-1.05924
2610035D17Rik	11:113043895-113201838	1.8502	0.423665	1.13816	0.700978	-1.42571
Cdc42ep4	11:113726849-113751815	15.2278	25.9015	10.4794	0.539148	1.30547
Cd300lb	11:114922780-114934386	0.280474	0.390817	0.57948	-1.04689	-0.568266
Slc16a5	11:115459298-115474398	14.5467	7.38346	11.4903	0.34027	-0.638054
2210020M01Rik	11:115858405-115933492	0.423471	0.535703	0.250293	0.758644	1.09782
Gm11744	11:116657107-116668389	0.194735	0.111012	0.116778	0.737746	-0.0730429
St6galnac2	11:116675939-116694959	0.652193	0.674607	0.368985	0.821738	0.870487
LOC100861684	11:117966078-117984958	4.57902	2.9204	9.34246	-1.02876	-1.67763
Socs3	11:117966078-117984958	2.36629	1.81205	5.00131	-1.07968	-1.46469
Dnahc17	11:117986856-118129219	0.449739	0.307092	0.279769	0.684851	0.134434
Cbx4	11:119077570-119086237	7.69589	2.83115	5.80516	0.406751	-1.03595
Gm11772	11:120232931-120292297	0.673172	0.438576	0.802438	-0.253415	-0.871563
Pde6g	11:120447609-120453483	1.62682	1.20483	0.933872	0.800756	0.36753
Rac3	11:120721467-120724160	1.08785	1.07469	0.465159	1.22569	1.20812
Fasn	11:120780486-120824547	12.0801	22.4484	10.281	0.232649	1.12663
Cd7	11:121036746-121039478	0.310541	0.47208	0.662129	-1.09233	-0.48808
Zfp750	11:121451556-121673151	8.57919	5.90471	5.02789	0.77089	0.231914
Pomc	12:3954950-3960618	0.252199	0.136925	0.288072	-0.191864	-1.07304
Gm4755	12:8764900-8793688	0.211277	0.142747	0.244011	-0.207806	-0.773483
Gen1	12:11240925-11319788	0.307057	0.477934	0.290152	0.0817006	0.720004
Mycn	12:12936092-12941836	0.251769	0.200481	0.124618	1.01459	0.685949
Fam84a	12:14147597-14152038	0.396864	0.329077	0.778876	-0.972747	-1.24297
Lpin1	12:16534696-16589879	10.6302	84.4784	6.25865	0.764242	3.75466
1700030C10Rik	12:20804388-20815779	1.07601	0.358714	0.965998	0.155599	-1.42919
Gm19960	12:21017504-21018441	0.293278	0.413992	0.267995	0.130064	0.627397
Gm5633	12:21729737-21784556	1.03631	0.414576	0.523327	0.985674	-0.336077
9030624G23Rik	12:24043201-24097269	0.111232	0.116252	0.177875	-0.677291	-0.613611
Grhl1	12:24572286-24617581	0.541825	0.325382	0.513539	0.0773526	-0.658339
Cys1	12:24665837-24701098	0.908808	3.15006	1.50081	-0.72369	1.06964
Rrm2	12:24708163-24718484	1.10395	2.26336	1.33566	-0.274879	0.760911
Id2	12:25093796-25097382	125.043	66.1362	185.606	-0.569816	-1.48873
Rnf144a	12:26306792-26415256	3.33993	1.87455	3.22468	0.0506599	-0.782611
Cmpk2	12:26469214-26479837	1.43982	1.48109	2.18735	-0.603291	-0.562525
Gdap10	12:32819696-32853369	0.24259	1.25714	0.193976	0.322642	2.69619
Atxn7l1	12:33147685-33376404	0.370772	0.655521	0.704229	-0.925511	-0.103403
Twist1	12:33957670-33959831	0.463933	0.321969	0.274177	0.758808	0.231812
Hdac9	12:34371496-34827701	0.148069	0.160231	0.229214	-0.630426	-0.516539
Tspan13	12:36014554-36042478	0.250675	0.495395	0.467674	-0.899684	0.0830763
LOC100862018	12:36014554-36042478	1.08745	0.61992	1.30423	-0.262254	-1.07304
Arl4a	12:40033290-40037987	24.1332	19.7929	30.0616	-0.316904	-0.602938
Ifrd1	12:40201414-40229183	13.8679	10.5277	8.96014	0.630153	0.232592
Dock4	12:40446003-40847265	3.03813	5.46563	2.91588	0.0592506	0.906456
Dnajb9	12:44205146-44210181	26.4475	47.7526	29.3869	-0.152046	0.700405
Arhgap5	12:52503953-52575408	10.9753	16.7815	10.3076	0.0905561	0.703164
LOC100503822	12:55271326-55279699	0.672239	0.502676	0.898991	-0.419332	-0.838677
Nfkbia	12:55489347-55492647	31.9436	40.3553	22.1553	0.527871	0.865105
Nkx2-1	12:56531934-56536908	0.139243	0.201092	0.122468	0.185205	0.715453
Gm17529	12:58953088-59012017	0.337244	0.520214	0.293442	0.200718	0.826028
Gm17821	12:67656741-67669271	4.80359	3.54721	2.97513	0.691159	0.253731
3110056K07Rik	12:70967513-71099351	3.9613	4.65877	2.83816	0.481017	0.714994
Dact1	12:71309883-71320107	2.00637	0.767854	1.89011	0.0861167	-1.29957
Prkch	12:73585040-73778185	1.11931	2.22891	1.41271	-0.335857	0.657867
Ppp2r5e	12:75449462-75596369	9.63525	15.8427	9.06118	0.0886229	0.806044
Rplp2-ps1,Wdr89	12:75630593-75669537	2.27518	1.51592	1.10576	1.04094	0.455151
4930426I24Rik	12:76369881-76406938	0.125664	0.364573	0.209812	-0.739525	0.797111
AI463170	12:76533411-76710547	6.47033	4.72658	3.07764	1.07201	0.618972
Tmem229b	12:78961422-79007277	0.356684	0.490683	0.53728	-0.591027	-0.130883
Rad51l1	12:79297281-79814690	4.48672	2.50327	8.8412	-0.97858	-1.82043
Zfp36l1	12:80107759-80113013	41.5982	50.9736	104.381	-1.32727	-1.03404
4933426M11Rik	12:80790531-80880833	12.3921	20.5082	12.3628	0.00341158	0.730197
Srsf5	12:80941933-80968935	153.229	95.5687	147.291	0.0570247	-0.624057
Dcaf4	12:83520465-83541994	1.52855	1.44843	0.792196	0.948231	0.870556
Acot2,Acot3	12:83987675-84060373	32.6025	21.0487	38.0127	-0.221499	-0.852754
Acot1	12:83987675-84060373	232.855	141.432	215.898	0.109083	-0.610242
Acot5	12:84069022-84076019	0.306658	0.116718	0.12278	1.32056	-0.0730429
Acot6	12:84081945-84111344	1.5515	0.563904	1.14624	0.436757	-1.02339
Gm19369	12:85339681-85394099	0.126151	0.239947	0.20137	-0.674705	0.252866
Fos	12:85473900-85477269	0.44078	0.947337	7.43755	-4.0767	-2.97288
Jdp2	12:85595693-85644279	1.63447	2.5328	0.560137	1.54497	2.17688
Esrrb	12:86361116-86521628	0.128981	0.337686	0.280742	-1.12209	0.266438
Ngb	12:87097530-87102539	0.213774	0.162489	0.277066	-0.374142	-0.769894
4930534B04Rik	12:90998437-91394241	0.192727	0.290803	0.189072	0.0276222	0.621107
Kcnk10	12:98433993-98577940	0.25861	0.580313	0.251026	0.0429421	1.20899
Gm10433	12:100187967-100193538	0.678461	0.847211	0.503727	0.429624	0.750079
Gm8482	12:100779078-100875374	0.352317	0.446108	0.234638	0.586439	0.926957
Trip11	12:101834061-101915653	2.70358	4.42153	2.50748	0.108633	0.81831
Unc79	12:102948858-103183997	1.32415	1.01535	1.89903	-0.520194	-0.903284
Ifi27l2a	12:103433709-103444564	3.51472	2.85872	6.37772	-0.859631	-1.15767
Ifi27l2b	12:103450827-103457223	4.58302	5.40175	3.47545	0.399101	0.636228
Serpina6	12:103646631-103657071	20.5758	29.5221	49.6298	-1.27026	-0.749413
Serpina4-ps1	12:104077956-104086920	8.69115	4.93923	16.3844	-0.914703	-1.72996
Serpina3m,Serpina3n	12:104387073-104414336	596.136	676.116	374.532	0.670554	0.852183
6230426M11Rik	12:104687741-104865076	1.0228	1.20933	1.6356	-0.677291	-0.435613
Snhg10	12:105030616-105032279	1.36189	0.552087	0.871139	0.644637	-0.658005
Cyp46a1	12:108334370-108362414	1.29917	1.47703	2.44661	-0.913198	-0.728086
Slc25a29	12:108825877-108835876	2.83969	1.71186	1.64417	0.788372	0.0582017
Gm6988	12:110315982-110316367	0.334604	0.508661	1.07015	-1.67729	-1.07304
Gm19605	12:110447178-110583061	1.29194	1.26918	0.778981	0.729879	0.704236
Hsp90aa1	12:110690418-110696454	109.763	161.015	100.798	0.122921	0.67573
Ankrd9	12:110975352-110979029	0.71023	0.305597	0.492799	0.527289	-0.689369
Tnfaip2	12:111442660-111455018	6.1094	4.3074	9.35474	-0.614667	-1.11888
2810029C07Rik	12:111572316-111656227	0.196966	0.328246	0.183736	0.100316	0.837145
Ckb	12:111669354-111672338	2.07898	2.23292	3.12582	-0.588358	-0.485303
Zbtb42	12:112678800-112682763	1.7661	1.52337	2.4947	-0.498298	-0.7116
BC022687	12:112808974-112816245	0.453339	0.22972	0.34905	0.377156	-0.603558
Gpr132	12:112850875-112860916	0.141187	0.243898	0.215514	-0.610177	0.178496
Rapgef5	12:117516478-117759722	1.60094	2.90381	1.81727	-0.182853	0.676175
Idi1	13:8885605-8892396	7.29805	14.1135	8.4603	-0.213197	0.73829
Chrm3	13:9875573-10360803	0.214539	0.984123	0.354521	-0.724627	1.47297
Gm2444	13:12259447-12260839	2.34294	1.55824	2.57584	-0.136723	-0.72512
Gpr137b-ps	13:12609884-12650395	0.283329	0.650927	0.380715	-0.426231	0.773785
Prl2c3	13:12702445-12831903	0.320596	0.334665	0.152986	1.06735	1.12932
Gm2423	13:13232157-13234194	0.1532	0.262004	0.275611	-0.847216	-0.0730429
Gm9512	13:15118452-15119131	2.90878	2.65313	1.55051	0.907671	0.774954
Mir466i	13:17710367-17805206	8.98793	0.647869	0.185868	5.59564	1.80143
Aoah	13:20794118-21025326	0.169164	0.386149	0.304369	-0.847396	0.343338
Gpx6	13:21312202-21319624	0.708696	1.03591	0.523062	0.438186	0.985851
Hist1h4j	13:21735095-21735407	0.284292	0.216089	0.454621	-0.677291	-1.07304
Hist1h4i	13:22040815-22041352	1.50518	2.55736	2.83176	-0.911757	-0.147043
C230035I16Rik	13:23427569-23431605	0.240323	0.505504	0.608051	-1.33922	-0.266469
Hist1h4h	13:23522203-23561912	3.45465	1.72321	2.92842	0.238417	-0.765019
Hist1h3e	13:23561954-23562365	0.145297	0.441757	0.232349	-0.677291	0.926957
Hist1h1e,Hist1h2be	13:23583669-23622558	0.65652	0.294634	0.630986	0.0572307	-1.09868
Hist1h2ac	13:23681466-23683959	0.225557	0.104772	0.140271	0.685279	-0.420966
Hist1h4c	13:23698137-23698449	0.284292	0.648266	0.454621	-0.677291	0.51192
Hist1h1c	13:23737841-23740899	159.653	41.2777	163.209	-0.0317833	-1.98328
Hist1h2bb	13:23741439-23747493	0.109886	0.168342	0.179423	-0.707363	-0.0919668
Slc17a2	13:23806789-23826620	59.1413	66.1664	94.2339	-0.672079	-0.510147
Slc17a3	13:23836843-23861229	16.2992	27.2931	16.3207	-0.00190692	0.741827
Slc17a4	13:23866751-23915009	9.57015	14.2919	9.21722	0.0542098	0.632791
Lrrc16a	13:24012479-24282987	3.70425	3.02335	5.17096	-0.48125	-0.774285
Fam65b	13:24546889-24733806	0.693632	0.459473	0.886791	-0.354423	-0.948615
Agtr1a	13:30336355-30382867	49.2535	33.8298	51.7585	-0.0715702	-0.613499
Wrnip1	13:32802029-32822610	54.4689	33.5878	61.3352	-0.171282	-0.868776
Serpinb1c	13:32881366-32898199	0.922185	2.55669	0.563836	0.709781	2.18093
Tubb2a	13:34074277-34078008	60.7333	41.1758	62.9875	-0.0525772	-0.61327
Ppp1r3g	13:35967905-35970388	2.9186	1.51349	5.97581	-1.03386	-1.98125
Ly86	13:37345344-37419036	1.9704	3.02311	3.26764	-0.729759	-0.112213
Cage1	13:38006051-38061433	0.24842	0.254403	0.441607	-0.829983	-0.795648
Elovl2	13:41181638-41220441	253.263	177.245	274.987	-0.118722	-0.633612
Gm10790	13:41763141-41913092	0.708212	0.188166	0.483793	0.549791	-1.36238
Hivep1	13:42051989-42188447	2.8202	4.03529	2.68334	0.0717635	0.588639
Edn1	13:42301269-42307989	0.308378	0.428028	0.621784	-1.01171	-0.538706
Gfod1	13:43195518-43304172	0.461117	0.515627	0.751568	-0.704772	-0.543575
Ranbp9	13:43398375-43481308	14.5647	7.90989	13.4206	0.118025	-0.762723
Cd83	13:43785106-43803132	1.34588	1.24783	0.827786	0.70122	0.59209
Gmpr	13:45507459-45546489	0.341047	0.359845	0.511295	-0.584184	-0.50678
5033430I15Rik	13:45549754-45966507	0.857239	0.59553	1.16221	-0.439103	-0.964625
A930002C04Rik	13:47122719-47247991	0.872319	0.132098	0.229318	1.9275	-0.795744
Id4	13:48044230-48266022	0.58387	0.443857	0.907127	-0.635657	-1.03121
Wnk2	13:49036301-49148014	0.116136	0.187069	0.106978	0.118507	0.806254
Omd	13:49421291-49652869	4.49748	5.03994	2.98329	0.592214	0.756504
9430083A17Rik	13:51097737-51100727	0.781816	0.250212	0.63334	0.30385	-1.33983
Gadd45g	13:51845048-51848475	74.5641	41.4622	81.5356	-0.128948	-0.975633
Syk	13:52583436-52648792	0.765691	1.49861	1.23357	-0.688003	0.280789
Nfil3	13:52967172-52981039	28.3523	24.0912	46.5445	-0.715142	-0.950105
Gm19905	13:54503804-54592692	5.5639	2.60251	4.27768	0.379265	-0.716927
Tifab	13:56173240-56178885	0.357499	0.494409	0.780657	-1.12675	-0.658984
Gm19852	13:58390130-58411149	16.1439	10.9106	10.2959	0.648923	0.0836581
Gas1	13:60174404-60177535	4.7578	4.35304	6.52034	-0.454651	-0.582923
Gm16907	13:62964910-63302893	0.499538	0.442364	0.264091	0.919562	0.7442
Ptch1	13:63508335-63565520	3.98755	8.15612	6.05637	-0.602952	0.42943
Zfp712	13:67038593-67061170	0.152052	0.254263	0.243152	-0.677291	0.0644606
Zfp455	13:67194505-67209298	0.205778	0.295443	0.347349	-0.755294	-0.233508
Zfp458	13:67226947-67269036	0.1786	0.146175	0.118707	0.589331	0.300293
Zfp429,Zfp456	13:67363231-67399800	0.350935	0.751694	0.460016	-0.390479	0.708462
4930441O14Rik	13:67729261-67756838	0.137803	0.12086	0.228841	-0.73174	-0.92101
Zfp493	13:67779692-67789082	0.251968	0.425598	0.462624	-0.8766	-0.120349
Irx1	13:71958231-71963723	0.324541	0.211441	0.210065	0.627563	0.00941928
Trip13	13:73912458-73937767	0.125197	0.137455	0.200207	-0.677291	-0.542528
Cep72	13:74036494-74062291	0.140732	0.205243	0.218773	-0.636484	-0.0921003
Zfp72	13:74369342-74390845	0.73458	0.917999	1.12627	-0.616567	-0.294994
Gpr98	13:81095067-81633144	0.26801	0.443294	0.784755	-1.54996	-0.82398
Cetn3	13:81778772-81797157	0.227068	0.270077	0.138106	0.71735	0.967599
Gm19363	13:83504033-83667079	0.139648	0.424516	0.334922	-1.26203	0.341995
Bhmt	13:93614485-93638035	8531.26	9253.57	3635.33	1.23067	1.34792
Dmgdh	13:93653253-93752823	330.329	373.386	224.5	0.557188	0.733955
Mir1940,Snora47	13:95323620-95337976	45.6096	12.9194	0.177318	8.00685	6.18705
Hmgcr	13:96648748-96670936	5.63331	10.1341	5.08623	0.147387	0.994552
Gm9828	13:98317068-98324415	0.599192	0.719181	0.917553	-0.614773	-0.351437
Tmem171	13:98686237-98694831	0.453933	0.253772	0.508948	-0.165039	-1.00399
Naip6	13:100268175-100317571	0.115929	0.25754	0.211246	-0.865682	0.285876
Gm6115	13:101038598-101039246	0.197602	0.100131	0.157996	0.322709	-0.658005
Pik3r1	13:101680738-101768217	7.66849	12.0078	6.74422	0.18529	0.832247
Cd180	13:102693543-102707249	0.375056	0.463089	0.750739	-1.0012	-0.697022
Sgtb	13:104109773-104178466	1.45424	0.766571	1.53279	-0.0758928	-0.999664
Cenpk	13:104203892-104249617	0.313103	0.381088	0.499066	-0.672595	-0.389107
Gm8680	13:104287606-104496676	0.296612	0.338178	0.118585	1.32265	1.51186
Adamts6	13:104287606-104496676	0.34478	0.178405	0.191198	0.850606	-0.099915
Gm8680	13:104287606-104496676	0.296612	0.338178	0.118585	1.32265	1.51186
3830408C21Rik	13:107022552-107033518	0.136991	0.294641	0.146373	-0.0955743	1.0093
Plk2	13:110395043-110400844	4.04876	2.70318	7.46148	-0.881982	-1.4648
Gm10736	13:111588071-111593652	5.55383	2.70605	4.3268	0.360183	-0.677114
Gm15327	13:111809135-111811172	0.201692	0.29114	0.454181	-1.17111	-0.641554
Dhx29	13:112800789-112969187	3.52163	4.26382	2.72173	0.371719	0.647625
Ccno	13:112987801-112990778	0.23203	0.185687	0.563346	-1.27971	-1.60115
Gzma	13:113093826-113100981	0.172134	0.490643	0.825798	-2.26225	-0.751115
Esm1	13:113209658-113218104	0.332614	1.05724	0.362655	-0.12475	1.54363
Fst	13:114452261-114458966	3.46421	0.988461	10.1547	-1.55155	-3.36082
Itga2	13:114817955-114932041	0.296404	0.244069	0.134955	1.13508	0.854807
Itga1	13:114953123-115102282	2.72178	4.42697	2.83281	-0.0576826	0.644087
Gm9752	13:119462758-119486399	1.58841	1.61294	2.38518	-0.586516	-0.564409
Gm7120	13:119487256-119610560	2.56394	2.54471	5.1501	-1.00624	-1.0171
3110070M22Rik	13:119487256-119610560	0.375023	0.380107	0.740022	-0.980588	-0.961163
Gm7120	13:119487256-119610560	2.56394	2.54471	5.1501	-1.00624	-1.0171
E130304F04Rik	13:119710093-119755882	0.865201	0.564521	0.957111	-0.145652	-0.76166
Zfp131	13:119764415-119791689	0.559095	0.549755	0.372529	0.585739	0.561435
Gm20349	14:8296040-8314306	0.655179	1.74299	0.34924	0.907671	2.31927
Fam107a	14:8296040-8314306	0.382257	1.25917	0.198958	0.942078	2.66193
4930452B06Rik	14:8431171-8666290	0.242914	0.209247	0.155398	0.644475	0.429236
Gm9800	14:8799592-8800512	0.161886	0.307622	0.388317	-1.26225	-0.336077
Il3ra	14:14345914-14355978	1.75765	0.987468	1.70365	0.0450188	-0.786822
Top2b	14:16336694-16575210	0.995554	0.412753	0.868377	0.197178	-1.07304
Nr1d2	14:18203992-18239106	10.456	17.2855	10.8633	-0.0551253	0.670097
Nid2	14:19751256-19823823	2.14888	1.5942	2.82067	-0.392456	-0.823207
Gng2	14:19872558-19977249	0.313255	0.626589	0.533894	-0.769216	0.230965
Kcnk5	14:20140057-20181782	8.11359	14.6632	6.29165	0.366901	1.22069
Gm20140	14:20348161-20384147	0.280188	0.420325	0.791903	-1.49893	-0.91382
Zmynd17	14:20482863-20496901	0.564119	0.823658	0.549403	0.0381353	0.58418
1810062O18Rik	14:20499313-20643538	0.638653	0.121414	0.340431	0.907671	-1.48743
Plau	14:20836661-20843388	0.415836	0.479209	0.750781	-0.852378	-0.647737
Ap3m1	14:20929432-21052445	23.953	31.2076	17.8246	0.426338	0.808026
Comtd1	14:21831560-21851040	2.12748	1.58495	2.77126	-0.381401	-0.806104
Zfp503	14:21982152-21999075	0.442621	0.303913	0.730729	-0.723266	-1.26568
1700112E06Rik	14:22019467-23094571	0.45094	0.187757	0.36135	0.319536	-0.944531
Wnt5a	14:28504575-28527417	0.679307	0.448579	0.758227	-0.158566	-0.757267
Lrtm1	14:28904942-29721864	0.999266	5.15442	1.15733	-0.21186	2.15501
Nt5dc2	14:31131117-31206826	7.43612	3.91173	9.12564	-0.295375	-1.22212
Stab1	14:31131117-31206826	5.78417	8.57223	5.42162	0.0933865	0.660948
Tnnc1	14:31208311-31211901	1.52601	0.621994	1.16839	0.38525	-0.909544
Hacl1	14:31600243-31668197	274.289	167.942	271.445	0.0150383	-0.692694
Wdfy4	14:32959546-33186736	0.679159	0.613264	0.94676	-0.47925	-0.62649
Syt15	14:34220045-34234273	1.58796	1.77484	0.950538	0.740356	0.900874
Fam35a	14:34234357-34345686	9.29189	15.6683	5.48851	0.759557	1.51336
Grid1	14:34820135-35581115	0.133276	0.271813	0.214153	-0.684228	0.343976
Rgr	14:36970007-37073741	0.118613	0.210336	0.11063	0.100521	0.926957
Sftpd	14:41172211-41185198	0.921043	0.75799	1.23899	-0.427823	-0.708914
Gpr137c	14:45219716-45280976	0.126962	0.166115	0.224212	-0.820473	-0.432679
Gm19615	14:45283086-45318572	0.602575	1.03053	0.963598	-0.677291	0.0968821
Gm1821	14:46084026-46084957	92.4109	55.7129	88.0028	0.0705131	-0.659539
Bmp4	14:46379523-46390599	1.09009	1.05362	1.90343	-0.804156	-0.853246
Wdhd1	14:47240943-47296092	0.534085	0.319896	0.493761	0.113256	-0.626211
Atg14	14:47540892-47568434	5.80473	9.89042	6.3694	-0.13393	0.634874
Rpph1	14:50807446-50807771	1.26934	0.96482	1.62388	-0.355363	-0.751115
Pnp2	14:50956140-50964749	0.452986	0.559507	0.203734	1.15278	1.45747
Rnase13	14:51921370-51938199	0.881165	0.827962	1.44859	-0.717166	-0.807014
Gm16617	14:51984832-52020891	0.286392	0.174169	0.732766	-1.35536	-2.07286
G630016D24Rik	14:51984832-52020891	1.09411	1.36365	0.855182	0.355448	0.673165
LOC100861840	14:52197849-52257780	4.37703	6.23804	3.9372	0.152784	0.663923
Sall2	14:52311176-52328670	1.46724	0.972259	1.64944	-0.16887	-0.762561
Mir686,Psmb5	14:54614119-54617995	5891.8	5309.84	2760.3	1.09388	0.943845
Cdh24	14:54631335-54641364	0.955383	0.718339	0.450787	1.08363	0.672219
Slc22a17	14:54906343-54913132	0.433409	0.398713	0.606391	-0.484519	-0.604898
Fitm1	14:55575673-55576952	23.0059	31.8929	35.1857	-0.612986	-0.141756
LOC100861981	14:55625450-55671906	1.19553	0.388294	0.816909	0.549403	-1.07302
Tgm1	14:55700008-55713492	2.40247	1.23116	3.72141	-0.631332	-1.59583
Ltb4r1	14:55765961-55768492	0.363722	0.331755	0.697968	-0.940326	-1.07304
Ripk3	14:55784147-55795104	0.276439	0.498914	0.492274	-0.832499	0.0193288
Nfatc4	14:55823551-55836562	0.165067	0.136949	0.247358	-0.583549	-0.85296
Nynrin	14:55854048-55874737	0.249832	0.431858	0.399516	-0.677294	0.112303
Cbln3	14:55878919-55884256	0.101325	0.163661	0.162033	-0.677291	0.01442
Gzmb	14:56258855-56262260	0.260967	0.216392	0.43629	-0.741422	-1.01164
Cenpj	14:56526760-56575484	0.809257	0.546042	0.911027	-0.170896	-0.738483
Parp4	14:56575594-56659798	8.92374	9.81613	5.0363	0.825284	0.96279
2410022M11Rik	14:56811769-56815603	3.78376	2.07913	3.61117	0.0673537	-0.79649
Cryl1	14:57275033-57398483	1.50034	0.791297	1.32203	0.182531	-0.740468
Phf11	14:59276815-59297523	0.451029	1.27843	0.671859	-0.574937	0.928142
Gm4902	14:59320963-59341343	0.340113	0.43948	0.523782	-0.622952	-0.253168
D14Ertd668e,Gm6907,Setdb2	14:59347406-59548903	5.57757	11.4326	6.58169	-0.238822	0.796621
C1qtnf9	14:60768133-60780869	0.287464	0.385587	0.432653	-0.589828	-0.166152
Gm20017	14:60768133-60780869	1.03982	0.474215	1.16397	-0.162718	-1.29544
Gm20034	14:61598225-61682373	3.23918	1.29472	1.8978	0.771299	-0.551694
Wdfy2	14:62837005-62961515	2.71882	3.83087	2.45997	0.14434	0.639028
Gata4	14:63198914-63271832	8.10536	5.48202	8.28476	-0.0315851	-0.595752
Blk	14:63372836-63417187	0.158332	0.233906	0.46901	-1.56667	-1.00369
Zfp395	14:65357994-65398930	16.9362	8.93652	15.906	0.0905429	-0.831781
Scara5	14:65666402-65764826	1.85671	1.2517	1.1318	0.714129	0.145267
Adam2	14:66027328-66081460	1.83168	0.705825	1.11744	0.712972	-0.662818
Gm10032	14:66784479-66793758	0.768214	0.506059	0.327594	1.2296	0.627397
Gnrh1	14:67744547-67749436	1.12423	2.00824	0.680783	0.723675	1.56066
Gm16867	14:69337150-69366742	0.278459	0.468665	0.477101	-0.776827	-0.0257372
Reep4	14:70545250-70548935	8.19976	5.75544	10.054	-0.294113	-0.804766
Hr	14:70554055-70573800	0.352321	0.300757	0.528738	-0.585661	-0.813956
Nudt18	14:70576610-70582571	6.19696	4.15245	6.38267	-0.0425993	-0.620199
Fndc3a	14:72537841-72710623	11.5646	20.2509	12.6879	-0.133738	0.674529
Gm9199	14:73025602-73049114	0.212138	0.254956	0.39893	-0.911131	-0.64589
Nudt15	14:73518890-73548242	0.739804	0.556303	0.871425	-0.236233	-0.647505
Slc25a30	14:75760059-75787037	18.8598	12.862	34.4993	-0.871252	-1.42345
Tsc22d1	14:76415433-76507767	40.9906	30.0539	49.6026	-0.275122	-0.722863
Epsti1	14:77904238-78002656	0.655772	0.944427	0.993474	-0.599289	-0.0730429
Dgkh	14:78559353-78732431	1.77645	1.34404	2.23941	-0.334121	-0.736539
Gm5088	14:89896223-89899447	0.227693	0.165856	0.151713	0.585743	0.128591
BC005512	14:114094904-114106953	1.33987	1.69163	0.635527	1.07607	1.41238
Mir17hg,Mir19b-1,Mir20a	14:115044156-115046752	3.04521	1.6562	2.71305	0.166625	-0.712043
Gpc6	14:116925314-117979529	0.232174	0.36627	0.430832	-0.891916	-0.234216
Dzip1	14:118875519-118925399	0.275855	0.223542	0.168565	0.710607	0.407243
Ccdc152	15:3270548-3311628	0.226536	0.138542	0.62434	-1.46259	-2.17201
Ranbp3l	15:9055678-9067335	0.200821	0.10685	0.256912	-0.355363	-1.26569
Lmbrd2	15:9140552-9202480	5.98553	11.05	6.24458	-0.0611256	0.823371
Il7r	15:9506077-9529876	0.120502	0.412081	0.23585	-0.968813	0.805059
Prlr	15:10177237-10351968	13.6379	23.4773	23.7458	-0.800056	-0.0164062
Agxt2	15:10358096-10412948	66.912	84.4271	53.6554	0.318542	0.653984
C1qtnf3	15:10952331-10980162	0.401102	0.132112	0.192424	1.05968	-0.542531
Npr3	15:11839783-11907396	0.297744	0.585249	0.47093	-0.661438	0.31354
Gm2573	15:12117791-12185714	1.57554	0.199593	0.420558	1.90547	-1.07524
Basp1	15:25362452-25413764	0.330684	0.542388	0.55664	-0.751292	-0.037419
Fam134b	15:25843263-25973721	48.4663	50.2399	30.1982	0.68252	0.734369
Fam105a	15:27655070-27681542	0.412971	0.769899	0.685229	-0.730547	0.168083
Tspyl5	15:33683874-33687883	0.173063	0.114386	0.258702	-0.579994	-1.17738
Vps13b	15:35370615-35931272	3.84989	5.27901	3.41482	0.173008	0.628457
Fzd6	15:39006279-39038192	1.80024	0.847095	2.16207	-0.264228	-1.35182
Slc25a32	15:39091233-39112742	9.56474	12.9594	7.99084	0.259379	0.697576
Dpys	15:39768484-39857470	1.26094	3.75987	1.52853	-0.277646	1.29854
Zfpm2	15:40655041-41104592	0.179966	0.15047	0.254214	-0.498321	-0.756569
Angpt1	15:42424677-42704616	0.119682	0.24694	0.18459	-0.62512	0.419838
Gm10020	15:52459698-52478240	0.167467	0.169721	0.446338	-1.41426	-1.39497
Enpp2	15:54838488-54953184	31.4047	39.8213	23.8279	0.398331	0.740891
Gm9920	15:55099916-55261234	0.594443	1.1145	0.538663	0.142156	1.04895
Mtbp	15:55534094-55626423	1.01952	0.454319	0.600716	0.763134	-0.402976
Fam83a	15:57985712-58010814	0.121856	0.196256	0.353177	-1.53522	-0.847653
Fbxo32	15:58175878-58214892	0.696638	0.842695	1.3178	-0.919652	-0.64505
Mtss1	15:58940569-59082133	16.6596	32.3419	18.192	-0.126951	0.830101
Sqle	15:59315059-59601684	1.21392	2.94735	1.02552	0.243319	1.52307
Myc	15:61985340-61990361	3.03277	3.00154	4.78866	-0.658988	-0.673919
Tg	15:66670769-66850721	1.83923	1.80202	0.49559	1.89188	1.8624
Wisp1	15:66891392-66923215	0.350831	0.245779	0.533121	-0.603685	-1.1171
Ndrg1	15:66928426-67013042	11.7813	8.62239	13.3961	-0.185318	-0.635657
Mir30d	15:68339358-68341864	0.193408	0.306268	0.103095	0.907671	1.57081
Eif2c2	15:73095588-73184947	1.5697	2.95531	1.75315	-0.159465	0.753362
Gm10362	15:73428316-73471359	0.130676	0.165544	0.208969	-0.677291	-0.336077
Jrk	15:74702411-74710374	0.445908	0.196009	0.408081	0.127893	-1.05794
Ly6d	15:74762055-74763567	7.73007	14.3929	8.95963	-0.212959	0.683843
Ly6a,Ly6c1,Ly6c2	15:74979154-75111949	4.26993	6.27596	7.90663	-0.888851	-0.333228
BC025446	15:75155354-75223049	1.9801	2.88816	1.91186	0.0505995	0.595173
9030619P08Rik	15:75427605-75431829	0.622158	1.14847	1.00948	-0.698257	0.18611
Gm19570	15:75880882-75890677	1.02332	2.09612	0.483094	1.08287	2.11735
Zfp707	15:75969067-75975883	25.5242	13.419	36.171	-0.502969	-1.43056
K230010J24Rik	15:76000247-76037978	0.561641	0.248353	0.356329	0.656439	-0.520816
Spatc1	15:76266447-76292572	0.164269	0.140467	0.213435	-0.377731	-0.603558
[truncated: 487 more rows]
